# Supplementary material for: FGF19‐Induced Inflammatory CAF Promoted Neutrophil Extracellular Trap Formation in the Liver Metastasis of Colorectal Cancer
Source: Adv Sci (Weinh). 2023 Jun 22;10(24):2302613. doi: 10.1002/advs.202302613 (PMC10460854; doi:10.1002/advs.202302613)
Supplement: Supplementary file 2 — Supplemental Table 1 [file ADVS-10-2302613-s001.csv]

Depmap ID	Expression 22Q2 Public	Cell Line Name	Primary Disease	Lineage	Lineage Subtype
ACH-000003	6.189033824	CACO2	Colon/Colorectal Cancer	Colorectal	Colorectal Adenocarcinoma
ACH-000007	5.021923839	LS513	Colon/Colorectal Cancer	Colorectal	Colorectal Adenocarcinoma
ACH-000009	6.603032826	C2BBE1	Colon/Colorectal Cancer	Colorectal	Colorectal Adenocarcinoma
ACH-000089	7.725741157	NCIH684	Colon/Colorectal Cancer	Colorectal	Colorectal Adenocarcinoma
ACH-000202	4.723558561	COLO320	Colon/Colorectal Cancer	Colorectal	Colorectal Adenocarcinoma
ACH-000236	6.16470584	SW1417	Colon/Colorectal Cancer	Colorectal	Colorectal Adenocarcinoma
ACH-000249	3.874796966	CL11	Colon/Colorectal Cancer	Colorectal	Colorectal Adenocarcinoma
ACH-000252	6.120186028	LS1034	Colon/Colorectal Cancer	Colorectal	Colorectal Adenocarcinoma
ACH-000253	5.897482468	COLO201	Colon/Colorectal Cancer	Colorectal	Colorectal Adenocarcinoma
ACH-000286	5.530757457	SNU1033	Colon/Colorectal Cancer	Colorectal	Colorectal Adenocarcinoma
ACH-000296	4.206330648	OUMS23	Colon/Colorectal Cancer	Colorectal	Colorectal Adenocarcinoma
ACH-000342	5.120600774	CL14	Colon/Colorectal Cancer	Colorectal	Colorectal Adenocarcinoma
ACH-000350	1.070389328	COLO678	Colon/Colorectal Cancer	Colorectal	Colorectal Adenocarcinoma
ACH-000360	5.860962798	NCIH508	Colon/Colorectal Cancer	Colorectal	Caecum Adenocarcinoma
ACH-000381	6.730775797	T84	Colon/Colorectal Cancer	Colorectal	Colorectal Adenocarcinoma
ACH-000400	4.85847839	SKCO1	Colon/Colorectal Cancer	Colorectal	Colorectal Adenocarcinoma
ACH-000403	2.875780063	NCIH747	Colon/Colorectal Cancer	Colorectal	Colorectal Adenocarcinoma
ACH-000412	0.879705766	SNU1197	Colon/Colorectal Cancer	Colorectal	Colorectal Adenocarcinoma
ACH-000421	5.682854169	SW837	Colon/Colorectal Cancer	Colorectal	Colorectal Adenocarcinoma
ACH-000467	6.587815013	HCC56	Colon/Colorectal Cancer	Colorectal	Colorectal Adenocarcinoma
ACH-000470	6.028790136	SW1463	Colon/Colorectal Cancer	Colorectal	Colorectal Adenocarcinoma
ACH-000489	4.762348816	SW1116	Colon/Colorectal Cancer	Colorectal	Colorectal Adenocarcinoma
ACH-000491	2.682573297	NCIH716	Colon/Colorectal Cancer	Colorectal	Colorectal Adenocarcinoma
ACH-000501	1.280956314	LS123	Colon/Colorectal Cancer	Colorectal	Colorectal Adenocarcinoma
ACH-000532	2.875780063	SNU61	Colon/Colorectal Cancer	Colorectal	Colorectal Adenocarcinoma
ACH-000552	5.8899602	HT29	Colon/Colorectal Cancer	Colorectal	Colorectal Adenocarcinoma
ACH-000565	5.831877241	RCM1	Colon/Colorectal Cancer	Colorectal	Colorectal Adenocarcinoma
ACH-000651	6.700300991	SW620	Colon/Colorectal Cancer	Colorectal	Colorectal Adenocarcinoma
ACH-000680	5.995258373	SW948	Colon/Colorectal Cancer	Colorectal	Colorectal Adenocarcinoma
ACH-000683	3.288358562	SNU503	Colon/Colorectal Cancer	Colorectal	Colorectal Adenocarcinoma
ACH-000708	6.331991778	SNU283	Colon/Colorectal Cancer	Colorectal	Colorectal Adenocarcinoma
ACH-000722	5.087462841	SNUC1	Colon/Colorectal Cancer	Colorectal	Colorectal Adenocarcinoma
ACH-000798	4.057450272	CL40	Colon/Colorectal Cancer	Colorectal	Colorectal Adenocarcinoma
ACH-000820	6.666472569	SW403	Colon/Colorectal Cancer	Colorectal	Colorectal Adenocarcinoma
ACH-000842	2.782408565	SW480	Colon/Colorectal Cancer	Colorectal	Colorectal Adenocarcinoma
ACH-000895	6.130519083	CL34	Colon/Colorectal Cancer	Colorectal	Colorectal Adenocarcinoma
ACH-000926	5.584361253	HT55	Colon/Colorectal Cancer	Colorectal	Colorectal Adenocarcinoma
ACH-000935	1.495695163	MDST8	Colon/Colorectal Cancer	Colorectal	Colorectal Adenocarcinoma
ACH-000943	2.280956314	RKO	Colon/Colorectal Cancer	Colorectal	Colorectal Adenocarcinoma
ACH-000950	5.124741692	LOVO	Colon/Colorectal Cancer	Colorectal	Colorectal Adenocarcinoma
ACH-000955	3.739848103	SNU407	Colon/Colorectal Cancer	Colorectal	Colorectal Adenocarcinoma
ACH-000957	4.128458384	LS180	Colon/Colorectal Cancer	Colorectal	Colorectal Adenocarcinoma
ACH-000958	4.059182199	SW48	Colon/Colorectal Cancer	Colorectal	Colorectal Adenocarcinoma
ACH-000959	6.147510225	SNUC4	Colon/Colorectal Cancer	Colorectal	Colorectal Adenocarcinoma
ACH-000963	5.766860144	CCK81	Colon/Colorectal Cancer	Colorectal	Colorectal Adenocarcinoma
ACH-000967	2.403267722	SNUC2A	Colon/Colorectal Cancer	Colorectal	Colorectal Adenocarcinoma
ACH-000969	5.660209873	KM12	Colon/Colorectal Cancer	Colorectal	Colorectal Adenocarcinoma
ACH-000970	4.118525849	SNUC5	Colon/Colorectal Cancer	Colorectal	Colorectal Adenocarcinoma
ACH-000971	5.196134881	HCT116	Colon/Colorectal Cancer	Colorectal	Colorectal Adenocarcinoma
ACH-000982	6.941458488	GP2D	Colon/Colorectal Cancer	Colorectal	Colorectal Adenocarcinoma
ACH-000985	6.351910961	LS411N	Colon/Colorectal Cancer	Colorectal	Colorectal Adenocarcinoma
ACH-000986	5.713145902	HT115	Colon/Colorectal Cancer	Colorectal	Colorectal Adenocarcinoma
ACH-000989	5.272769732	SNU175	Colon/Colorectal Cancer	Colorectal	Colorectal Adenocarcinoma
ACH-000991	4.143230135	SNU81	Colon/Colorectal Cancer	Colorectal	Colorectal Adenocarcinoma
ACH-000997	0.90303827	HCT15	Colon/Colorectal Cancer	Colorectal	Colorectal Adenocarcinoma
ACH-000998	4.821710215	CW2	Colon/Colorectal Cancer	Colorectal	Colorectal Adenocarcinoma
ACH-000999	4.580145484	SNU1040	Colon/Colorectal Cancer	Colorectal	Colorectal Adenocarcinoma
ACH-001061	1.344828497	DLD1	Colon/Colorectal Cancer	Colorectal	Colorectal Adenocarcinoma
ACH-001345	5.156234798	GP5D	Colon/Colorectal Cancer	Colorectal	Colorectal Adenocarcinoma
ACH-001399	1.765534746	SW626	Colon/Colorectal Cancer	Colorectal	Colorectal Adenocarcinoma
ACH-001454	0.22650853	C10	Colon/Colorectal Cancer	Colorectal	Colorectal Adenocarcinoma
ACH-001456	3.496973581	C125PM	Colon/Colorectal Cancer	Colorectal	Colorectal Adenocarcinoma
ACH-001458	4.526068812	C75	Colon/Colorectal Cancer	Colorectal	Colorectal Adenocarcinoma
ACH-001459	3.204766751	C80	Colon/Colorectal Cancer	Colorectal	Colorectal Adenocarcinoma
ACH-001460	4.297191417	C84	Colon/Colorectal Cancer	Colorectal	Colorectal Adenocarcinoma
ACH-001461	3.767654798	C99	Colon/Colorectal Cancer	Colorectal	Colorectal Adenocarcinoma
ACH-001786	2.056583528	SNU1544	Colon/Colorectal Cancer	Colorectal	Colorectal Adenocarcinoma
ACH-002023	2.13422094	TGBC18TKB	Colon/Colorectal Cancer	Colorectal	Colorectal Adenocarcinoma
ACH-002024	0.201633861	ECC4	Colon/Colorectal Cancer	Colorectal	Colorectal Adenocarcinoma
ACH-002025	3.700439718	TT1TKB	Colon/Colorectal Cancer	Colorectal	Colorectal Adenocarcinoma
ACH-002659	1.669026766	JVE127	Colon/Colorectal Cancer	Colorectal	Colorectal Adenocarcinoma
ACH-002664	0.871843649	JVE253	Colon/Colorectal Cancer	Colorectal	Colorectal Adenocarcinoma
ACH-002669	3.416839742	KP363T	Colon/Colorectal Cancer	Colorectal	Colorectal Adenocarcinoma
