# Supplementary material for: FGF19‐Induced Inflammatory CAF Promoted Neutrophil Extracellular Trap Formation in the Liver Metastasis of Colorectal Cancer
Source: Adv Sci (Weinh). 2023 Jun 22;10(24):2302613. doi: 10.1002/advs.202302613 (PMC10460854; doi:10.1002/advs.202302613)
Supplement: Supplementary file 3 — Supplemental Table 2 [file ADVS-10-2302613-s003.xlsx]

## Sheet: Sheet1
Cell lines	FGFR4(ILMN_1730355)	FGFR4(ILMN_2241412)	FGFR4(ILMN_2410713)
MDST8	130.924	104.317	154.31
RW7213	951.206	104.763	2428.18
HCT15	180.646	111.377	155.141
LS180	198.219	113.305	329.946
NCIH747	199.713	113.48	230.604
MIP101	179.668	114.282	183.626
LIM2550	190.28	114.527	343.799
CL11	224.232	114.609	377.934
SNUC1	385.461	114.934	995.692
LIM1899	159.784	118.476	166.167
C170	149.895	119.309	156.819
CAR1	254.189	120.978	323.902
CO115	255.985	121.229	355.155
CCK81	733.177	121.365	2185.49
FHC	151.622	121.542	150.56
HCA7	613.029	121.844	1222.08
COGA1	500.781	121.902	1344.69
VACO5	189.144	122.437	364.781
LIM2537	326.902	122.513	696.681
C146	164.721	124.266	170.876
SNU1040	372.924	124.35	847.68
SKCO1	480.188	124.474	944.241
HT115	555.313	124.75	1730.52
C125PM	402.385	124.877	1048.57
CL34	571.416	125.092	1972.91
SNUC5	411.647	125.708	574.491
HROC32	1264.17	125.925	3771.58
LIM2099	183.457	126.343	222.109
V481	502.26	126.634	1690.57
DIFI	248.57	128.033	530.973
OUMS23	343.876	128.194	769.588
COGA3	323.019	128.278	1007.46
HCA46	1087.03	128.458	2408.74
HCT8	467.389	128.608	1208.35
COLO741	150.369	129.402	193.049
FET	901.789	129.996	1905.37
LIM1215	367.085	130.144	935.491
NCIH716	195.18	130.383	259.652
LS174T	298.276	130.383	444.776
C99	645.967	131.048	2103.26
SW837	543.75	131.124	1278.02
RKO	496.697	131.263	944.204
CL40	304.917	131.504	502.718
SNU1544	217.158	132.122	320.728
COLO201	523.523	132.52	1187.63
HCC2998	565.454	132.645	1709.14
HDC9	394.943	133.236	896.667
HCA24	640.499	133.304	1819.63
HDC135	221.34	133.885	291.027
KM12SM	426.202	134.231	1111.1
COLO94H	887.2	134.285	2513.41
COGA8	691.361	134.358	2181.55
SNU1235	227.41	134.537	239.821
KM12	401.186	134.587	743.006
COLO320DM	282.552	134.592	589.107
FHS	489.553	134.669	1246.4
OXCO1	167.755	134.808	176.434
SW1116	464.743	134.816	1375.64
HROC39	982.808	135.154	2879.09
SNU61	375.972	135.46	992.58
C10	168.29	135.477	143.116
COLO205	1022.76	136.001	2567.25
SNU1411	422.843	136.055	942.308
VACO432	841.071	136.084	2270.17
T84	1104.55	136.127	3000.38
HDC142	1279.08	136.423	2848.77
C75	954.996	136.582	2735.47
WIDR	496.026	136.622	1186.95
SNU175	329.705	136.782	794.241
SNU1047	206.982	137.227	409.145
C106	1312.27	137.511	3030.19
SNU1684	669.486	137.537	1700.2
SNUC2B	396.168	137.743	880.717
SW1463	422.23	137.97	1434.65
Gp5D	568.837	138.072	1853.95
SNU81	378.017	138.158	1191.43
HROC46	252.978	138.272	497.541
SNU977	295.85	138.337	488.848
COGA5	186.1	138.741	239.497
SNU407	224.318	138.801	328.446
COLO320	406.898	139.074	814.488
SW480	244.076	139.458	392.257
NCIH630	727.432	139.504	1920.83
LIM2412	257.493	139.578	515.248
HROC80	549.029	139.678	1311.4
COCM1	734.83	139.691	1640.66
COLO678	159.999	139.811	117.94
HDC114	749.441	140.086	2418.19
V703	316.328	140.195	720.362
C84	722.642	140.408	1675.7
COLO320HSR	283.644	140.672	672.386
COLO60H	208.129	140.92	310.546
COGA5L	711.159	141.261	1734.1
C80	510.774	141.329	1205.3
HT29	251.044	141.669	379.151
COGA12	742.81	142.558	2620.95
HROC69	358.749	142.661	1001.59
CACO2	841.486	142.819	2100.78
HUTU80	241.111	143.097	633.906
HROC18	530.288	143.385	1215.26
HDC143	316.116	143.429	749.98
LS123	164.053	143.758	177.96
RCM1	790.824	143.793	2201.96
SW403	1233.51	144.516	3502.6
C70	858.422	145.206	2602.07
OXCO3	473.548	145.741	1014.76
HROC24	915.003	146.536	2447.51
V457	917.141	147.212	2720.34
COGA2	771.477	147.848	2290.91
C32	962.988	148.087	2477.36
LS1034	827.029	148.419	2642.04
SNUC2A	225.063	148.431	374.319
GEO	508.695	148.463	1396.55
SNU1181	507.327	148.672	1346.39
HDC8	226.953	148.836	285.403
LS513	334.911	149.781	774.104
NCIH498	338.46	149.912	877.539
HT55	504.656	150.24	1665.15
HROC87	545.98	150.448	1250.81
CL14	336.665	150.712	657.799
SNU1746	312.025	150.785	861.337
HRA16	620.23	151.274	1899.6
GP2D	846.724	151.722	2755
SW1222	782.961	152.935	2395.82
NCIH508	828.82	153.534	2116.75
KM12C	544.221	153.574	1340.51
SW1417	612.736	154.577	1467.5
NCIH684	778.45	155.162	2773.45
KM20	632.521	155.298	2039.63
SW48	303.363	155.662	615.566
DLD1	200.254	155.909	188.186
SNU479	361.796	155.95	1017.44
LOVO	350.987	156.071	795.432
SNU283	816.046	156.223	2662.85
OXCO2	426.283	156.228	1152.57
HCT116	903.456	156.297	3021.61
SNU1460	699.721	156.471	1904.58
SNU503	214.148	157.548	341.109
LS411N	1296.52	158.088	3283.87
HDC54	624.445	158.166	1580.04
V411	1065.21	158.18	3016.79
LIM2551	614.443	158.21	1484.28
HDC82	1285.57	159.154	3483.91
SNUC4	1232.7	160.269	3618.75
LIM2405	521.512	162.014	940.48
KM12L4	384.805	165.784	1212.15
SNU1406	711.869	168.863	2232.3
SW948	725.302	170.011	2529.94
CX1	874.681	173.632	2030.81
SNU1033	509.347	175.097	1135.3
SNU70	480.736	178.634	1156.1
VACO6	724.525	179.132	2073.73
SNU254	217.894	182.034	472.628
SNU769B	211.437	183.477	375.139
SW620	666.859	198.781	1796.26
