# Supplementary material for: FGF19‐Induced Inflammatory CAF Promoted Neutrophil Extracellular Trap Formation in the Liver Metastasis of Colorectal Cancer
Source: Adv Sci (Weinh). 2023 Jun 22;10(24):2302613. doi: 10.1002/advs.202302613 (PMC10460854; doi:10.1002/advs.202302613)
Supplement: Supplementary file 4 — Supplemental Table 3 [file ADVS-10-2302613-s002.xlsx]

## Sheet: Sheet1
gene_name	FPKM.rhFGF19_10ng	FPKM.rhFGF19_50ng	FPKM.vehicle
TSPAN6	2.65429	2.88508	0.589849
DPM1	18.4837	18.4096	6.12164
SCYL3	0.271176	0.238916	0.00730969
C1orf112	0.93403	1.23149	0.475647
FGR	0	0.0157596	0
CFH	0	0	0.0169916
FUCA2	91.1139	95.7516	70.2783
GCLC	1.65159	1.64986	0.434574
NFYA	4.43771	4.73776	1.87742
STPG1	1.37665	1.44242	0.731483
NIPAL3	4.9205	4.83296	2.86251
LAS1L	21.8181	23.5907	19.5254
ENPP4	0.519986	0.301977	0.230723
SEMA3F	2.50708	2.5402	4.31822
ANKIB1	4.24058	5.08523	1.45746
CYP51A1	16.71	18.2065	6.6926
KRIT1	1.44618	1.62936	0.632131
RAD52	1.13727	0.950638	0.346853
MYH16	0.225421	0.204119	0.0539379
BAD	73.5201	72.1765	147.873
LAP3	8.12734	8.26573	2.73164
CD99	104.473	100.421	131.367
HS3ST1	0.0431776	0.0364202	0
HECW1	0.0871843	0.0943485	0.0693449
MAD1L1	5.99991	5.26755	10.0664
LASP1	134.013	140.641	87.3452
SNX11	19.7048	18.9072	31.6074
TMEM176A	0	0.0104934	0.00949741
M6PR	35.0994	35.3907	17.8503
KLHL13	0.00686701	0.00758158	0
CYP26B1	1.22077	0.972402	0.361388
DBNDD1	5.94868	5.74038	8.01509
ALS2	3.35219	3.41296	0.975535
CASP10	0.821024	0.984834	0.299052
CFLAR	3.1639	3.37085	1.64748
TFPI	1.85031	1.88791	0.513184
NDUFAF7	1.28918	1.5533	0.470025
RBM5	5.7998	5.99372	2.36463
MTMR7	0.140012	0.0835341	0.0392003
SLC7A2	0.728089	0.537711	0.187167
ARF5	97.9495	96.6048	168.388
SARM1	6.10815	6.35654	6.27287
POLDIP2	139.818	136.354	169.754
PLXND1	4.7144	4.77776	4.87039
AK2	14.9682	15.8346	14.3318
CD38	0.0159084	0	0
FKBP4	43.6891	45.1009	46.4958
KDM1A	12.7715	12.6857	8.28632
RBM6	4.83368	4.85013	2.39647
CAMKK1	1.28173	1.08252	1.42348
RECQL	9.60602	9.8525	2.46379
VPS50	0.591654	0.673518	0.193177
HSPB6	0.389152	0.87026	0.84034
ARHGAP33	2.3679	2.57581	2.70647
NDUFAB1	31.072	29.3463	29.0811
PDK4	0.0241665	0.0117294	0
ZMYND10	2.23002	2.00452	3.54764
SLC25A13	3.81281	4.52516	1.3554
ST7	3.04537	3.29777	0.952502
CDC27	8.08124	8.36689	2.1946
SLC4A1	0	0.00886404	0
HCCS	22.1626	21.8745	13.795
DVL2	22.0783	20.9246	23.7935
UPF1	22.5951	23.3583	20.2952
SKAP2	0.983142	1.05653	0.398405
SLC25A5	252.141	250.47	273.555
MCUB	4.09211	3.58696	2.06536
HOXA11	1.10723	1.47769	0.892668
POLR2J	41.4753	40.5043	45.0303
DHX33	4.91788	5.91828	2.05919
MEOX1	0.219231	0.190959	0.09231
LIG3	3.56592	3.51252	2.71601
RPAP3	2.89737	2.66502	0.640794
ACSM3	0.0262329	0	0
REXO5	1.04089	1.07173	0.474033
CIAPIN1	32.8171	30.4183	42.318
SPPL2B	3.15601	3.06369	3.42304
FAM214B	5.07633	5.42267	3.84256
COPZ2	16.7476	17.5768	27.1853
PRKAR2B	1.38872	1.31261	0.464779
MSL3	2.13808	1.99503	0.823703
CREBBP	4.90421	4.52787	2.4075
TSPOAP1	0.00925592	0.0261939	0.0137522
MPO	0	0	0.0145937
PON1	0	0.0142706	0
GCFC2	0.672348	0.582395	0.188299
WDR54	37.242	36.6818	64.2027
CROT	1.19052	1.34884	0.53923
KMT2E	1.57216	1.67128	0.59033
RHBDD2	62.8135	61.8851	96.1605
IBTK	2.48053	2.4441	0.611445
ZNF195	0.260712	0.322121	0.170935
MYCBP2	1.38894	1.5276	0.55945
FBXL3	2.64989	2.62963	0.712512
ITGAL	0	0.0296836	0
PDK2	14.2768	12.8276	17.2724
ITGA3	184.182	184.56	242.842
ZFX	1.6997	1.43306	0.526873
LAMP2	6.82434	6.11145	2.50822
ITGA2B	1.20714	0.966432	1.46304
ASB4	0.0203445	0	0
GDE1	11.4719	11.4841	5.56002
REX1BD	6.25347	6.20143	10.9112
CRLF1	0.405063	0.307925	0.535751
OSBPL7	2.25904	2.11832	2.4524
TMEM98	25.8671	27.021	40.7732
MAP3K14	24.394	25.5575	27.808
ABCC8	0	0.00423377	0.00367834
TMEM132A	64.4916	66.3967	108.895
AP2B1	41.0319	40.8004	14.2944
ZNF263	7.75342	7.52398	6.45672
CX3CL1	0.0603733	0.0971387	0.174795
SPATA20	35.3219	36.4559	57.7584
CACNA1G	0.617591	0.705515	0.73344
TNFRSF12A	124.177	114.563	197.476
MAP3K9	1.97314	1.81185	1.27263
RALA	9.67054	8.85375	2.93126
BAIAP2L1	0.845726	1.15341	0.373303
KDM7A	0.0794701	0.111702	0.0235278
ETV1	0.381085	0.392081	0.126039
AGK	1.49462	1.62589	0.451333
ALDH3B1	7.12033	7.59216	9.68264
TTC22	0.00892519	0	0
PHTF2	2.33313	2.52613	0.582489
CCL26	3.6387	2.6306	4.80962
FARP2	1.32713	1.33233	0.708718
GGCT	3.82823	3.45509	1.65109
DBF4	2.12058	2.11978	0.742788
TBXA2R	1.66897	1.99167	3.06038
IFRD1	3.8254	3.46984	1.25563
COX10	2.11614	1.9382	0.956821
GTF2IRD1	5.49995	4.97871	4.94552
PAF1	55.315	57.2705	49.9658
VPS41	1.88314	1.91221	0.516026
ARHGAP44	0.683389	0.705689	0.321331
ELAC2	27.8295	26.4231	26.3594
SCIN	0	0.0108146	0
ARSD	1.73232	1.42271	1.02085
PNPLA4	5.49015	4.47336	6.09635
MYH13	0.0879963	0.00631087	0.0205931
ADIPOR2	22.0857	23.0834	9.35659
CDKL3	0.121951	0.113651	0.139263
UPP2	0.00389913	0	0
MARK4	8.49576	8.95479	11.092
CCDC124	46.7031	49.4412	84.9485
PAFAH1B1	5.61388	5.3286	1.90292
DNAH9	0	0.00834023	0
KIAA0100	70.6918	75.1598	29.1037
SLC13A2	0.0152042	0.0303262	0.150228
GAS7	0.0262759	0.0140425	0.0223938
TRAPPC6A	17.6144	13.016	30.4467
MATK	0.284487	0.26024	0.489607
CD79B	5.73356	5.1564	9.18314
SCN4A	0.00914765	0.0216538	0.0129806
ST7L	1.74656	1.52914	0.842051
PAX6	0.216996	0.188877	0.0769994
RPUSD1	25.1133	25.1374	49.0263
RHBDF1	13.9267	13.8553	17.5277
LUC7L	3.26927	3.38465	1.99557
CACNA2D2	0.419601	0.3865	0.304849
BAIAP3	0.824858	0.978852	0.89779
TSR3	61.6524	65.3894	112.024
PIGQ	7.09522	6.76184	12.3333
CRAMP1	2.80151	3.04677	1.34549
TEAD3	30.4058	30.3232	38.392
DNAJC11	15.3997	15.5861	10.2401
FMO3	0.0211815	0.0125857	0
MYLIP	1.11685	0.931524	0.45232
E2F2	3.55579	3.87379	2.32083
PSMB1	158.638	157.653	178.034
SYN1	0.120337	0.0308076	0.246413
JARID2	1.19956	1.15154	0.346069
CDKL5	0.300343	0.327727	0.0921931
CAMK1G	7.01454	7.1225	7.75812
CDK11A	2.82756	2.74069	1.34314
NADK	8.8708	8.72661	6.76907
DLEC1	0.00512502	0.0114117	0.00301097
CYTH3	7.66217	7.53476	3.88532
ADAM22	0.0570125	0.0330611	0.021217
SYPL1	26.426	27.8001	9.65874
CYB561	0.0478296	0.15859	0.0872254
SPAG9	8.6802	9.01573	2.50181
CELSR3	7.95289	7.64434	5.81564
AASS	1.57603	1.76736	0.56246
PLEKHG6	0.0131896	0.13414	0.0627071
SS18L2	3.97219	3.57471	1.36398
MPND	8.00683	8.81371	16.5263
MGST1	0	0.013965	0.0324042
CRY1	4.19963	4.6318	1.46171
NFIX	5.30222	5.63553	4.23902
ST3GAL1	3.63204	3.80132	2.12397
MMP25	1.4215	1.5076	2.05201
IL32	42.389	40.137	67.6125
PKD1	4.61312	4.72604	5.81348
MAPK8IP2	0.107135	0.267399	0.150535
MED24	22.285	23.5465	28.5503
RHOBTB2	10.6644	9.71991	8.25512
HEATR5B	1.23184	1.22918	0.277643
SEC62	3.13671	3.06885	0.822169
RPS20	147.493	142.101	186.804
CSDE1	30.1088	31.6049	8.89463
UBE3C	9.47493	9.03488	3.62435
REV3L	0.975	1.00232	0.288315
TENM1	0.169101	0.116166	0.059411
MASP2	0.111041	0.0398878	0
FAM76A	0.804947	0.989148	0.216263
TRAF3IP3	0	0	0.0187436
POMT2	4.84434	4.7742	3.78988
VTA1	2.45796	2.70226	0.685991
MLXIPL	0.0568644	0.0603974	0.0415709
BAZ1B	12.4098	12.615	3.9763
RANBP9	9.67771	9.1085	3.56928
ETV7	0.317941	0.248465	0.437195
SPRTN	0.875513	0.73899	0.227523
EEF1AKNMT	14.5984	14.8189	13.5926
DYRK4	1.33242	1.14558	0.502634
ZNF207	4.80974	4.62211	1.62916
UQCRC1	211.56	215.348	412.036
STARD3NL	5.25261	5.34687	2.41818
CD9	38.52	39.1323	13.7027
NCAPD2	79.8435	82.8387	51.368
IFFO1	11.6832	9.81958	14.6758
GIPR	0.385653	0.328579	0.104197
PHF7	2.00417	1.98907	0.932122
SEMA3G	0	0.0179311	0.0217854
NISCH	12.2164	11.8958	13.2014
STAB1	0.0146842	0.0131612	0
FUZ	8.35511	7.96352	11.1492
SLC6A13	0.0299792	0.0125615	0
IDS	7.49793	7.13796	6.23455
PRSS3	53.3132	49.4677	103.354
ZNF200	0.579608	0.606828	0.272369
CD4	1.43403	1.55951	1.42566
LRRC23	1.81903	1.49524	1.91637
BTK	0	0.0100078	0
HFE	1.47341	1.45165	0.982197
SCMH1	7.902	7.93512	5.59226
FYN	9.62022	9.46485	4.23365
HIVEP2	2.22465	2.08853	0.919246
ELOA	6.51042	6.6634	2.75608
LYPLA2	34.4525	33.588	51.8715
CLCN6	4.5756	4.14609	2.0465
MRC2	30.3416	30.5793	28.766
NME1-NME2	104.718	97.998	163.988
SLC6A7	0.312557	0.297488	0.449583
TSPAN9	23.2498	21.8028	24.365
BTBD7	1.50762	1.49362	0.724014
APBA3	3.35966	3.26411	5.74053
MKS1	9.84742	9.5267	11.3834
ABHD5	2.22826	1.9818	0.736561
ANOS1	0.840431	1.09342	0.682029
AKAP8L	9.00764	9.07108	9.1344
MBTD1	0.814592	0.735529	0.323354
UTP18	10.0045	10.7991	2.89385
RNF216	5.06403	5.21766	2.32158
TTC19	3.55876	3.70059	0.981855
PTBP1	49.673	52.8733	29.733
DPF1	3.02653	2.74116	3.42888
SYT7	0.650646	0.522341	0.611416
LARS2	6.22279	6.29346	4.06802
PIK3C2A	1.31907	1.22423	0.298031
PLAUR	40.7305	41.6122	55.1788
ANLN	20.8824	21.7497	5.41604
WIZ	5.02577	4.98291	5.78707
RABGAP1	2.89946	3.37012	0.811763
QPCTL	16.4969	18.8394	28.1088
PPP5C	26.6684	26.2035	34.705
CEP68	1.31258	1.30713	1.14379
MAP4K3	1.99442	2.02547	0.614176
ZBTB32	2.2752	2.05122	3.79554
TMEM159	13.8941	11.9347	13.6238
GABRA3	14.098	13.4976	7.75111
BRCA1	3.21085	3.06163	1.00756
ERCC1	31.1714	30.9421	41.2451
CD22	0.179205	0.20064	0.178318
SEMA3B	13.8351	13.6819	19.2616
MBTPS2	2.32519	2.20186	0.694848
PRICKLE3	0.114819	0.212084	0.167767
LTF	0.136683	0.0132714	0.0950392
EXTL3	9.73654	9.654	6.22807
ELOVL5	15.9023	15.4451	5.5401
ALOX5	0	0.00498683	0
KDM5D	0.850587	1.0406	0.415676
CALCOCO1	15.4376	15.6623	19.8213
UBR7	15.837	16.4275	5.4699
MAP4K5	4.0417	4.23801	1.22921
EHD3	13.4705	12.8343	7.91709
PSMC4	80.7155	81.6078	93.1614
MAN2B2	9.72674	10.1148	7.14578
CLDN11	65.332	65.7713	28.8193
SLC25A39	66.5303	64.0291	114.101
MVP	21.0722	23.4378	33.3895
NUB1	6.83352	6.41223	2.40529
PGM3	6.22321	6.18282	1.57606
RWDD2A	2.32317	2.93135	0.737785
CLK1	2.54707	2.53396	1.1439
POLR3B	1.1158	1.03905	0.434549
ANGEL1	4.83069	5.44024	7.20539
RNF14	3.40713	3.27828	0.916661
DNASE1L1	6.16213	7.3164	4.62453
DDX11	14.0916	14.7281	16.4883
HEBP1	13.1918	12.8827	8.97022
GPRC5A	27.7966	27.3751	19.4341
MAMLD1	4.52942	4.40032	2.30337
CD6	0.0195988	0.0088554	0.00774083
TACC3	17.5399	17.7387	14.7542
UFL1	1.97379	2.42864	0.551701
POLA2	8.97917	7.7425	13.9534
ZC3H3	7.08874	8.15072	10.6267
CAPN1	84.07	85.634	131.742
MDH1	10.2269	10.7685	2.43519
SLC30A9	4.19382	3.90819	1.06986
MTMR11	3.16517	2.909	2.48362
COX15	5.71724	6.36055	2.43446
CCDC88C	0.0381925	0.0214747	0.0221068
YAF2	0.610383	0.688778	0.164841
ZMYND11	3.06382	2.98039	1.02624
WAS	0	0.0644661	0.069464
DPEP1	0	0	0.0799401
BID	9.59241	9.72462	12.6892
MATR3	6.88451	7.16334	1.902
NPC1L1	0.0290152	0	0
XYLT2	14.7277	12.8996	17.9573
RGPD5	0.472575	0.4785	0.15839
STMN4	0	0.0145518	0
NUDCD3	19.0573	18.8955	31.1628
CHDH	0.0310951	0.02871	0.0140966
GLT8D1	6.46071	5.93987	1.71783
ATP2C1	4.67863	4.65813	1.622
SLC38A5	5.1943	4.69675	6.02339
RALBP1	8.22847	8.61198	2.77231
RUFY3	0.857421	0.900885	0.152363
CNTN1	0	0.00482209	0
SLC11A1	0.0422751	0.0193572	0.0409751
WWTR1	2.36257	2.32297	1.22251
AGPS	2.26535	2.09881	0.605376
CXorf56	15.1061	14.1434	7.66233
TTC27	3.53135	3.70747	1.19124
VSIG2	0.631159	0.591561	0.484602
PHLDB1	9.14169	9.26028	10.0319
CYP24A1	1.62	1.47096	0.459635
PRDM11	1.34596	1.36847	1.53607
SNAI2	5.61355	6.29162	2.9194
CD74	0.603182	0.542278	0.668398
HGF	0	0	0.00503185
ZRANB1	2.28132	2.57234	1.27014
NCDN	9.08493	8.20194	10.7585
ADGRA2	4.91908	4.92017	3.5035
ZFP64	4.22588	4.20424	2.5643
MNAT1	3.11251	3.20973	1.09291
SAMD4A	6.06718	6.60366	2.85782
RUNX3	0.00985362	0.0639899	0
MRE11	1.86542	1.77199	0.414858
PLEKHB1	0	0	0.0054975
SERPINB1	7.75052	7.96264	3.29009
SPAST	0.889714	0.773889	0.284128
NRXN3	0.575535	0.513909	0.118994
OSBPL5	4.57993	3.79924	6.71167
AQR	1.84866	1.74718	0.580865
CPS1	1.53132	1.26939	0.350581
FHL1	13.4195	13.406	4.97731
RTF2	58.5611	59.1177	47.0133
NLRP2	1.26545	1.18516	0.803464
SLC45A4	0.690655	0.917056	0.449163
RNF10	37.6327	38.6244	24.2686
ZNF839	0.664964	1.13507	0.390614
ZDHHC6	6.71172	6.54257	2.4539
GRAMD1B	0.744947	0.758766	0.458159
RNH1	25.8912	25.0346	39.6087
NDUFS1	8.1217	7.84042	2.08049
RB1CC1	1.36162	1.25277	0.457706
ERP44	5.27485	5.34392	1.70462
ALAS1	47.7056	48.4917	41.4838
BIRC3	1.88431	2.06485	0.62682
AKAP11	2.58075	2.43559	0.981156
GLRX2	1.33277	1.37544	0.533994
SNAPC1	22.1832	23.0735	6.31458
DERA	6.88454	8.42062	2.73104
STRAP	36.7495	36.5315	12.2263
ABCC2	0.0816915	0.0886161	0.0310725
DEF6	2.82118	2.47082	3.23624
PLEKHO1	6.89211	6.61787	7.33282
GCLM	5.36054	5.36514	2.37223
UBR2	1.50698	1.40479	0.414189
EHD2	92.3812	94.526	103.567
DEPDC1	3.09302	3.46551	1.17136
CCDC28A	7.80069	8.45153	3.59011
RRAGD	0.889722	0.960223	0.454274
HSF2	2.51625	2.91446	0.682902
PHF20	3.53222	3.69118	1.2535
HSD17B6	0.416234	0.330547	0.195617
NR1H3	1.75637	1.52658	2.37394
TYMP	0.283977	0.333895	0.687118
NCAPH2	33.1576	32.6345	54.4803
TOMM34	57.12	55.022	43.8278
SEC63	3.83004	4.32845	1.32291
KPNA6	7.50497	7.929	3.83316
VIM	648.659	654.313	438.653
RTEL1-TNFRSF6B	1.8945	2.66574	1.19696
FAS	0.827156	1.13157	0.309123
RNASET2	0.957922	0.992983	0.938044
CD44	104.039	108.899	65.6265
KCNG1	3.23558	3.0245	4.246
AGPAT4	0.555505	0.580339	0.476837
SLAMF7	0.26948	0.275588	0.100086
BTN3A1	2.32725	2.76225	1.19486
MIPEP	7.80461	7.70714	4.30384
PRKCH	0.144454	0.267611	0.0525393
INSRR	0	0.041833	0
IFNGR1	3.38516	3.93801	0.823529
B4GALT7	9.01431	9.89072	13.0343
SH2D2A	1.68784	1.80135	3.13001
VRK2	1.68835	1.40388	0.432995
TNFRSF1B	24.2454	22.443	30.8582
VEZT	2.32072	1.95875	0.438342
POU2F2	3.14579	2.85503	2.07467
BRD9	15.4938	14.8206	11.0531
SNX1	8.42698	8.61537	4.75936
TBPL1	1.30141	1.13795	0.320274
ARNTL2	10.7573	12.4752	3.74662
BCLAF1	4.24157	4.50453	1.0395
SLC39A9	10.7644	10.1126	4.02732
ANK1	0.205942	0.197008	0.144423
TFB1M	3.09941	2.86032	1.2341
RABEP1	4.38904	4.62862	1.29317
HMGB3	6.28448	5.81477	2.1537
NUP160	2.00762	1.72423	0.604711
BAK1	29.6548	29.9679	46.4555
MUSK	0	0.0298805	0
IKZF2	0.294453	0.250496	0.0934924
GRN	240.875	242.952	291.118
FAM13B	4.52382	4.41216	1.46303
ARHGAP31	3.23705	3.73952	1.81616
CENPQ	4.12282	4.11053	1.08682
SARS1	70.3573	69.9486	65.4137
RANBP3	11.8512	12.2064	11.4362
ARID4A	0.900008	0.963004	0.2674
EIPR1	6.30368	6.75967	8.41117
PNPLA6	16.3463	16.8077	20.7963
IFT88	0.494892	0.785183	0.237358
ALG1	12.8239	13.3134	20.5862
ZCCHC8	1.12214	1.33903	0.537356
ABCF2	35.1265	37.5458	30.732
CHPF2	23.3627	23.2799	27.4952
LRRC7	0.0250387	0.0172104	0.0225541
FUT8	8.03456	7.94767	3.10212
UBA6	2.19377	2.53173	0.743058
GAB2	4.65843	5.4965	2.45264
ATP6V0A1	6.5608	7.03198	3.95509
PIAS1	1.34937	1.21903	0.40957
SLC4A7	1.83258	1.67588	0.548345
APBA2	2.85574	3.04732	4.17418
MAP2K3	46.5603	48.4463	67.6005
TMSB10	4017.79	3923.93	5995.21
ASTE1	0.525224	0.676727	0.231458
RNF19A	1.4323	1.18653	0.369344
PEX3	2.24332	1.78	0.503449
GABARAPL2	24.3786	22.526	15.4178
SH3YL1	0.0679845	0.0646998	0.0130755
FAM136A	12.6085	12.0551	6.59973
VCL	27.3816	27.6289	11.7302
DEPDC1B	4.00416	3.30689	1.34099
DAPK2	0.122208	0.123653	0.133199
NSMAF	3.2503	3.40185	1.17645
ADSS2	3.66779	3.51209	1.25323
TIMP2	87.4238	90.6453	56.7861
RFC1	6.613	6.12169	1.8999
TBC1D23	2.51962	2.69742	0.588164
CUL3	2.67421	2.95315	1.08748
MYOM2	0.195163	0.308506	0.350194
OTC	0	0	0.0258695
CYP46A1	0.0321338	0.0206032	0.0189054
ZZZ3	1.63647	1.91787	0.43913
USP2	0.13916	0.0705054	0.041155
TUBG2	21.2277	21.5851	24.8099
RPL26L1	21.7275	22.6097	9.94314
FLT4	3.85517	3.49192	4.55721
NSUN2	19.2974	20.844	7.95279
FBXO42	2.43413	2.39315	1.44026
MFAP3	0.919016	0.244177	0.287694
MRI1	3.59204	3.43061	1.97901
METTL1	12.3581	11.9276	16.7435
HOXC8	0.847346	1.14445	0.509027
AGA	2.3903	1.76717	0.703726
PI4K2B	3.18315	3.49862	0.841813
BOD1L1	1.23615	1.51271	0.616609
MAT2B	7.70385	8.10861	3.06608
TLL1	1.20355	1.19037	0.304255
EDC4	27.973	25.3586	32.5823
TRIO	27.1818	27.0467	10.667
VCAN	1.68283	1.50751	0.634102
CLEC16A	2.21886	2.4312	1.27216
MSR1	0.0070049	0	0
CDH1	0	0.00811773	0.00525957
MTREX	3.49114	3.25779	0.785756
DNAH5	0.104904	0.117527	0.0394217
ZFYVE16	0.954426	0.945053	0.312728
RIPOR1	33.7087	34.3009	39.8709
C6	0	0.0204369	0
RAI14	14.5818	14.703	4.80267
PNKP	14.0409	14.0229	23.8852
BEST2	0.030227	0	0.019383
PHLPP2	2.19957	1.98779	0.67324
SPDL1	4.3028	4.19562	1.02352
STAU2	1.09022	1.31811	0.303438
SLC66A1	9.82366	10.3783	13.9804
CTNS	9.70602	8.90182	11.6303
RTN4R	2.67937	2.46165	4.2607
PHF23	29.0146	29.355	36.5321
CDH10	0.163821	0.288021	0
INPP4A	1.91419	1.88283	0.867989
RAB27B	0.319639	0.514433	0.136622
PSMA4	10.2371	10.3435	2.57397
MYO16	0.0322409	0	0.00939573
LSG1	7.38871	7.64602	2.0572
PARP3	17.3556	15.3731	13.1309
TNC	57.5234	61.3586	38.2494
THAP3	5.06544	5.5042	9.23751
RIPOR3	0.661505	0.677015	0.533601
TDP1	3.67083	3.86749	1.58712
AIFM2	15.9439	16.4627	20.9248
C2orf83	0	0.0305785	0
SPATA7	0.242443	0.213806	0.0691274
MED17	0.841815	0.862154	0.429531
RETSAT	12.2322	12.9819	11.0449
CAPG	21.6748	20.6224	41.3127
AP2S1	146.858	133.729	241.306
TG	0.00769472	0.00417737	0.00246928
ADAM28	0	0.00418443	0
DCUN1D1	1.56769	1.4258	0.504325
JADE2	11.5917	12.3861	8.94298
ZIC2	1.48883	1.80799	1.18002
LCP2	0	0.00781156	0.0258218
TRIT1	0.955629	1.07218	0.253371
ADRB1	0.15255	0.139951	0.051053
CUL7	14.9096	14.4394	19.1197
CTNNA1	42.6632	43.3333	21.8243
PHKA2	4.65201	4.94277	1.92791
CNTLN	0.307802	0.328608	0.13361
HSPA5	112.729	115.551	41.4469
DSG2	3.90024	4.44481	1.29671
GEMIN8	1.12551	1.01173	1.10351
OFD1	0.661516	0.979007	0.12489
GPM6B	0.00441126	0.00846635	0.00950105
WDR37	1.89667	2.12074	0.829339
YTHDC2	1.06142	0.988415	0.42799
CTPS2	1.67288	1.36817	0.495979
ATP6V1H	5.0736	5.36807	2.53621
POLR2B	9.26375	10.2832	2.65487
FAM214A	0.312845	0.271518	0.0762551
ARAP2	0.0290436	0.0107221	0.00421628
TPR	2.26614	2.08839	0.724936
CP	0.0210154	0.000456761	0
KIAA0556	1.89065	2.35386	1.27551
DTNBP1	7.44435	7.72116	7.19288
ANO2	0.0554194	0.00726277	0
C12orf4	1.89325	1.84883	0.608266
SCML1	1.75149	1.76591	0.617785
WWC3	3.89761	4.24687	2.11315
ARHGAP6	0.282181	0.327236	0.281693
FAM184B	0	0.010397	0
MAP4	36.7877	37.6677	20.0648
GOPC	3.79308	4.06657	1.21546
USP28	2.88522	2.46824	0.828706
HDAC9	0.237821	0.272398	0.13381
TSPAN17	42.7796	38.9067	66.38
NOP16	14.8306	14.5242	19.5529
CC2D2A	0.767056	0.605973	0.383552
RRM2B	1.48921	1.78455	0.433061
ZNF800	1.38799	1.60757	0.628987
TNFRSF17	0.147501	0	0
SNX29	2.16354	2.5023	0.98281
MRPS10	13.4134	13.5046	4.32753
RSF1	1.23924	1.3292	0.36797
VPS13D	1.26431	1.22355	0.445351
CELF2	0.185307	0.165037	0.0365167
FAM120A	10.7234	11.2817	5.29563
R3HDM1	1.91345	1.68885	0.633124
COL9A2	0.356798	0.247274	0.384854
KITLG	1.6878	1.63968	0.436218
ERCC8	0.937603	1.07638	0.267162
ADAMTS6	2.80401	3.3526	0.839016
H6PD	12.3551	12.9451	8.03659
VAMP3	19.9046	20.2141	7.3371
PER3	1.19607	0.940712	0.404045
TNFRSF9	3.79989	4.03035	1.40816
EPN3	0	0.0104861	0.010406
LTBP1	1.89461	1.58339	0.923105
RCN1	26.0703	28.3954	9.32198
RFC2	64.8287	68.6633	71.3595
ARID1B	0.870404	0.931718	0.425781
CLPTM1L	82.1227	83.3626	105.985
NEDD4L	2.33766	2.34412	0.801482
FOXP3	0.0694834	0.0852191	0.0878558
PPP1R3F	1.19094	1.25689	2.14521
HEXB	14.5264	16.3495	4.7671
PTCD2	0.631532	0.689879	0.111171
JKAMP	5.44197	5.69255	1.84547
DKK3	31.0547	31.4609	21.5648
ARHGEF5	2.70517	2.64743	2.12479
NFE2L3	13.5212	13.2026	5.92738
MCUR1	4.33529	4.64525	1.77354
LIMA1	8.55222	9.42806	2.57572
LETMD1	8.92979	7.70876	5.92588
SLC4A8	1.06417	1.21499	0.370536
TNIP3	0.0267039	0.0425066	0
MAPK9	3.20545	3.11866	0.937423
BCAR1	30.3448	29.5783	40.181
FAM160A2	4.1044	4.29515	5.97589
HERPUD1	19.8678	20.5724	14.4544
HOMER3	22.9054	20.7396	40.286
RAD51	13.048	13.1089	14.3665
POLQ	0.986577	0.809164	0.385425
PIK3CB	1.34979	1.22301	0.53138
CYBA	39.7453	43.4762	80.7108
THOC3	30.9873	29.204	36.1512
HEBP2	0.92242	1.03399	0.705016
MPHOSPH9	0.944586	0.902065	0.256483
PLEKHA5	1.20789	1.30491	0.356655
PRSS8	0	0.0162922	0
SIKE1	2.97244	3.08295	0.865824
RRP12	7.66718	7.39762	7.8407
FNIP2	0.656525	0.601577	0.23716
MSMO1	20.4891	21.394	6.82273
TTC17	1.04437	1.14504	0.394558
FOXN3	1.69331	2.14878	0.734538
AKR7A2	56.4044	54.0108	101.901
MRTO4	39.8955	39.2962	51.2801
NNAT	0.151717	0.0508697	0
USE1	2.80668	2.8657	5.44058
MCF2L2	0.0154661	0.0126771	0
NRIP2	0.512869	0.358869	0.145933
LAMA3	0.119804	0.11142	0.0551637
AP5M1	1.20236	1.40443	0.325548
ANAPC4	0.754629	0.859628	0.198832
KCNQ1	0	0	0.0102679
TRAPPC3	16.7733	15.686	18.8062
THRAP3	14.5357	14.3286	4.6068
PHPT1	47.7476	44.4945	90.4456
ENTPD2	0.0985142	0.0520974	0.0492656
ARID4B	0.660012	0.72045	0.271152
OPN3	0.559301	0.435394	0.17313
SDCCAG8	0.850334	0.949576	0.376555
PTPRN	6.43036	7.05381	9.232
HHAT	0.564633	0.688509	0.234262
KIF1B	2.1373	2.14877	0.777773
FOXC1	0.852992	1.06149	0.382537
TBC1D22A	5.29006	6.40471	6.44968
SYNE2	1.61587	1.54864	0.672143
PLEKHH1	0.236743	0.238301	0.108149
ATP9A	1.7508	1.79687	0.595028
FAM168A	12.4492	11.9318	5.91477
RELT	10.3188	9.07795	13.0969
GALC	0.54975	0.505811	0.135952
NOP58	5.33984	4.85182	1.16578
SZRD1	55.0918	55.1111	47.0283
KCNH2	0.0307405	0.0693841	0.0744291
CUL1	7.11783	6.40466	2.05309
FAM114A2	0.596658	0.578742	0.161122
CYFIP2	0.689525	0.843693	0.517617
TAB2	7.04402	7.47215	2.27177
GINM1	11.5637	12.3538	4.43731
EIF2AK2	3.2458	3.84381	0.938353
USP36	8.55664	8.2181	4.16959
KMT2C	1.04516	1.12008	0.374148
MCOLN3	0.0129865	0.0582943	0
CCDC85A	0.256166	0.289774	0.154814
PUM2	4.58346	4.82929	1.26722
MRPL43	28.717	27.6922	41.1653
ITIH4	0.266451	0.017007	0.00236666
HPF1	2.87522	2.20333	0.515826
ZFR	10.6187	11.6082	3.406
ZNF280C	0.207332	0.275278	0.058312
PHF21B	0.0912831	0.0524918	0.0805563
TRAF1	42.8552	40.5171	51.318
RC3H2	1.94539	1.70696	0.543414
IL17RB	0.265896	0.471728	0.135031
TRAF3IP2	2.47531	2.39049	1.66943
GYG2	2.27615	2.02186	0.932757
DCBLD2	15.1377	16.1572	5.75684
SOAT1	2.85889	3.30497	0.943563
PKP2	0.537465	0.765705	0.207405
MSH4	0.005485	0	0
GDI2	17.4245	17.5405	4.52388
PRDM1	0.187199	0.203627	0.188255
ATG5	2.4332	2.61691	0.803863
TMCC3	0.516202	0.59801	0.206457
PITHD1	41.7532	37.6565	42.8932
MTA3	1.38819	1.51926	0.63692
USP13	1.72974	2.25741	0.632739
ATP11B	1.92787	2.57814	0.850415
LAMC2	2.26507	2.11393	2.01978
CDK14	2.34331	2.78774	0.846618
SEC61A1	140.737	143.652	101.344
PPP1R12A	2.45149	2.32262	0.85986
RASGRF1	1.12666	1.15436	0.670766
CAMK2B	0.0240474	0.012473	0
CROCC	1.20942	1.07929	1.41196
POLR3E	2.08151	1.7945	1.8272
ATP2B4	4.81156	4.90879	1.72413
ZC3H11A	1.01192	0.574959	0.158375
RIOK2	1.92107	1.51639	0.488246
YIPF1	11.2989	11.7784	8.8415
NDC1	8.33398	8.10314	2.958
DGKG	0.419078	0.600638	0.197544
FLYWCH1	8.29325	8.0283	14.5991
UNKL	1.84085	1.80016	1.53391
TBXAS1	0.0893959	0.123123	0.167141
PARP12	5.11825	5.28829	2.79455
ALDH18A1	28.2592	28.8199	12.8005
TARBP1	0.578963	0.743111	0.146096
GATB	4.71656	4.90094	4.8839
MXD1	0.604459	0.389926	0.115959
CDK17	6.14404	5.56187	2.20769
DNAJC25	1.4596	1.84844	0.657757
SLC2A3	5.48946	5.37299	1.76607
PSD	0.142364	0.21399	0.291645
CTDP1	6.84431	7.23327	6.8947
YBX3	12.8114	13.6306	7.73695
STYK1	1.13496	1.26601	0.44115
WNK1	8.43722	8.77396	3.29026
CCAR1	3.10594	3.08641	0.930361
OGFR	36.8099	36.8662	60.1896
GNA15	0.127844	0.511091	0.365414
PIGV	2.68012	2.55867	2.37491
PTPRU	2.3632	2.26333	3.21889
SNRNP40	23.4947	22.6188	27.9834
RIMBP2	0.0671624	0.0391608	0.0790093
QSER1	1.57716	1.73199	0.665512
MPC1	6.43768	6.05166	2.56057
ACAA1	11.3525	10.7426	18.7407
BCAT1	3.08815	3.04869	1.08081
HDAC7	16.9311	17.2662	18.898
LZTS1	6.87784	6.03642	6.59089
PRDM6	0.0118178	0	0
SPAG4	3.04897	2.75188	5.7931
NCKAP1	2.1563	2.26494	0.635414
MRPS35	13.2434	13.057	4.39504
GUCY1B1	0.0719749	0.101126	0.0139387
SFSWAP	4.67206	4.78532	3.11178
TNK2	4.09436	3.98071	5.43704
MON2	0.947576	1.18685	0.372065
CDH3	0.111935	0.0721472	0.0594198
GPBP1	5.75767	5.71972	1.5544
DGAT2	1.71808	1.47852	2.14279
ZNF112	0.599584	0.455359	0
CS	43.5176	42.7184	31.8924
LTK	2.49363	2.43938	4.36983
MRPS24	51.2167	46.7831	82.7803
ELMO2	18.4309	20.145	11.1339
WAPL	5.09332	5.24996	1.68587
VMP1	12.1839	13.1334	4.53396
APPBP2	2.77872	2.94999	0.563522
POLD1	28.7083	28.1452	43.0157
EIF4B	31.5231	30.0593	11.8
SLC6A16	0.122339	0.11362	0.0619914
BICRA	2.25419	2.25726	2.42651
SPHK2	5.85012	5.43233	7.26207
RPL18	156.948	152.626	278.476
CA11	2.82338	3.88894	3.52553
ISOC2	10.967	10.8162	19.0861
U2AF2	109.616	110.341	152.45
EPN1	23.846	24.4467	45.9226
MED29	13.3804	14.0453	11.2884
AHRR	0.372615	0.408591	0.54263
ZNF275	0.765298	0.701316	0.229183
MTMR1	3.3697	3.64952	1.47019
GPC1	48.4755	45.4044	72.7024
ADCK1	1.09216	1.10424	2.00521
HAGH	10.661	9.70062	17.6704
RNF4	7.70465	7.42272	3.03702
CASP8	3.76398	3.30322	1.253
LIMCH1	1.53065	1.49147	0.413091
INTS13	3.85032	3.65663	1.13693
TM7SF3	15.623	14.9743	8.80693
DLX3	0.0516375	0.10494	0
SPA17	1.38486	1.2585	0.75768
TSPAN32	0	0.0107397	0
CCN5	0.0500458	0.0292282	0.0075187
ST3GAL6	0.124053	0.100505	0.0640429
ATP2C2	0	0.0200512	0.024537
NGFR	10.1419	11.2662	13.444
CDON	0.241643	0.24005	0.132114
TAF2	2.24151	2.36401	0.672461
HIPK2	4.76003	4.87441	2.30827
TNPO3	11.027	10.1892	4.48977
BORCS8-MEF2B	4.43469	3.56263	5.94276
RFXANK	16.7118	15.9433	27.846
TMEM161A	7.55245	7.8062	12.3553
LPAR2	2.46396	1.55779	3.10688
CTSA	59.7992	60.8598	64.1121
SUGP2	6.74209	6.31846	2.6822
SLC12A2	1.44029	1.50896	0.516493
SNX24	2.46365	2.1763	1.19701
EYA2	0.0695068	0	0
CNN2	74.5625	77.0907	103.293
ABCA7	2.57516	2.42761	3.59147
SNCAIP	1.3961	1.12817	0.415023
DDX20	2.62305	2.46539	0.772042
BTBD1	9.90929	9.08933	3.29997
FAR2	0.23447	0.24691	0.0584035
BCAS1	0.00666302	0	0
CHI3L2	0	0	0.115169
SBNO2	16.3038	16.4247	21.5291
PMS1	0.880973	0.889707	0.393409
HMG20B	27.9263	25.941	44.8086
TAF11	7.15022	6.73401	2.08517
ANKS1A	4.42367	4.75376	2.33128
AP3D1	19.053	21.1987	14.6792
ZNF76	6.56919	7.00986	10.8927
SLC9A3R2	19.4107	18.3889	28.6636
NTHL1	5.51557	4.84989	10.0087
UHRF1BP1	1.81383	1.88723	0.881507
GNAI3	4.53059	4.75809	1.44267
IPO5	15.5943	14.909	4.78606
OAT	13.6533	12.7682	3.96897
WDR3	1.47881	1.37936	0.38814
PKN2	3.5671	3.40952	1.01071
WDR18	32.6114	32.4996	54.56
TRAM2	31.3751	31.3371	10.919
NTN1	1.06225	1.0362	0.879795
GLP2R	0.114486	0.103085	0.0193682
MCM10	1.88806	2.02423	0.625497
DGKA	3.62243	3.64433	2.47353
ERBB3	0.149824	0.118885	0.0742149
ANKRD44	0.28197	0.246978	0.10162
KARS1	27.113	29.8428	11.6611
ADAT1	5.13658	5.99934	1.75158
PDIA5	1.86672	1.95135	0.955335
TBC1D22B	6.95293	7.83342	4.07676
NDUFB4	15.0082	15.7963	12.0466
SPEN	4.35999	3.94196	1.98844
MYLK	7.55265	7.95734	3.09225
ZC3H15	3.90193	4.26167	1.08154
MAP2K4	2.17008	2.46239	0.676114
PACC1	3.75845	3.82041	2.08575
SLK	2.0565	2.64842	0.734427
CYB5R4	1.85134	1.91662	0.51483
COL17A1	2.24008	2.26778	1.76712
GSTO2	0.156749	0.137465	0.0822609
SEC61A2	2.7449	2.81581	2.42218
PRKCQ	0.0647661	0.113391	0.0891346
TLE2	5.10032	4.60167	6.8361
ASB1	21.2853	21.6204	19.2367
FAM107B	2.43381	2.23144	0.719245
ME1	3.38196	3.5467	1.35019
TBC1D1	8.40382	8.68253	3.48201
CDK13	0.790936	0.850026	0.331317
MTHFD2	16.0668	14.6447	5.2542
SLC9A7	3.8003	3.6431	1.73174
FOXJ2	8.3902	8.8989	4.30456
YBX1	70.4982	77.1605	33.8787
PDE4A	3.31286	3.66305	3.26828
PPP2R5A	1.15848	1.50972	0.503327
CTNNA2	0	0	0.00504334
ELAVL1	14.4567	15.1365	10.1957
TIE1	32.85	31.1608	39.5538
DIP2B	3.41453	3.50675	1.35487
SMARCD1	28.6166	28.2208	20.6801
KDM4A	9.57344	10.3068	5.02568
NFYC	4.81329	4.82271	3.295
ZMYND12	0	0	0.103026
SLC9A3	2.03782	2.61333	1.56445
NGEF	2.01664	2.29414	1.78322
ASPM	2.33896	2.34365	0.841644
ELOVL1	75.0984	73.9891	102.112
ZNRD1	6.55494	5.36545	9.52325
CLDN18	0	0	0.00734939
ZBTB11	1.13742	1.33838	0.303841
ATXN3	0.575309	0.695342	0.19237
GOLGA5	3.95274	4.65706	1.40196
LRRC40	2.81089	2.9757	0.771221
ISOC1	6.35197	7.26706	2.60927
EML1	0.729225	0.713437	0.4177
TRMT11	0.821176	0.774736	0.187288
THUMPD1	1.97849	1.30306	0.615227
MSANTD3	19.0396	18.4562	7.74794
KIF26A	3.88928	4.31107	5.8202
ATG2B	1.0167	1.10133	0.415986
ARFGEF1	1.19403	1.01157	0.469845
ACSM2B	0.0020864	0	0
ZFAT	1.36009	1.16616	0.609623
MTFR1	2.57237	2.65954	0.777684
STAG3	0.169533	0.164767	0.066869
FECH	2.78809	2.71551	1.25876
MYO9A	0.645271	0.700917	0.24577
DDX3Y	2.23554	2.14335	0.570865
PFKP	37.1652	38.3928	43.2348
IDI1	6.42142	7.31446	2.13234
SP100	2.08478	2.37754	0.907671
KLF6	4.93532	5.40558	1.75979
PLPP1	8.08342	8.6275	3.73406
NEO1	6.03526	5.55316	2.53096
TRAM1	12.793	11.958	3.01112
PHKA1	1.78477	2.35892	0.62762
TNFRSF1A	65.8695	63.3097	69.5557
CACNB1	3.26811	3.17209	3.32817
EVI5	2.29853	1.70716	0.536819
STOML1	2.96919	2.76612	5.28597
PKM	798.195	817.107	1313.98
DHX29	2.93751	2.76858	0.572591
DNTTIP2	2.13988	2.02088	0.485354
METTL22	3.67803	3.15591	4.74542
TP53BP1	4.32367	4.07907	1.22898
TRO	5.38855	4.80898	3.97189
RRP15	0.703213	0.843879	0.391192
RHOA	495.639	500.052	420.869
DHX8	10.3978	10.5167	4.69597
PMS2P4	2.13784	2.70811	1.97948
PRKCZ	8.14685	8.03276	9.72502
ZFY	0.299122	0.468261	0.258051
IARS2	8.33313	8.18254	2.8865
SYT1	0.504783	0.168411	0.154424
NAV3	4.26645	4.35308	1.39433
IDH3G	19.4321	18.8151	31.6644
ROGDI	7.21538	6.91506	11.6772
PDZD4	6.21693	5.90048	9.83041
ROCK1	1.95767	2.00815	0.92284
CBFB	11.1666	11.7411	4.13374
PDK3	0.633733	0.64173	0.212383
HYAL2	13.7483	13.6656	23.7854
HDAC4	0.54929	0.505131	0.354576
RASSF1	43.3993	41.0218	63.1189
FGFR3	1.08557	1.23289	1.1976
IFI35	18.3683	16.4566	29.8634
HEATR6	5.99065	5.60702	2.61096
COASY	52.0328	53.5101	74.0759
PLEKHH3	5.1224	4.97129	7.71082
MEF2A	1.69027	1.33856	0.367204
OTUD5	38.7199	36.9468	35.8374
TFE3	66.7191	65.3543	82.0887
TBC1D25	11.794	12.1586	13.7829
ACSL4	7.39989	7.52723	2.14597
INPP5A	3.56916	3.8835	1.99443
GPKOW	33.1097	30.694	33.7799
GRIPAP1	12.9742	13.5141	10.4879
FTSJ1	35.1387	36.4608	31.3252
PRR11	10.1941	8.90816	3.25751
REEP1	0.225164	0.132044	0.0888019
ATP11A	3.49719	3.58013	1.67953
POLR1A	9.15818	8.91162	4.76083
LAPTM4A	143.513	142.704	51.2087
TTC7A	4.04557	3.6795	4.13505
IP6K2	8.39303	7.82965	6.08646
SRBD1	1.12189	1.41822	0.235897
KIF2A	3.79941	4.01526	1.2428
RASGRP2	1.17955	1.17376	1.56986
PSME4	3.25707	3.15661	0.901433
IFT80	0.870978	0.922963	0.184665
SIRT2	13.8526	13.9844	20.9806
ERLEC1	9.69411	9.95558	3.48921
PPP2R5B	16.2218	14.1132	19.2881
PYGM	0.106404	0.113463	0.203969
PITX1	2.22989	1.92378	3.49462
MAST4	1.86612	1.87234	1.0381
ADGRF5	0.104668	0.163002	0.0498024
SDK2	0.0155595	0.0120203	0.00643088
NUP133	2.61258	2.57058	0.801975
NUCKS1	18.4691	19.5671	5.74642
VPS35	7.21377	7.01025	1.8857
DNAJA2	12.7036	13.9804	5.01057
BCL3	11.0802	10.7053	13.8161
KCNAB2	1.64175	1.64261	2.27477
ABCC9	1.03604	0.884811	0.274498
GAL	0	0	0.125165
CLEC2D	0.211625	0.260135	0.0747695
FUNDC1	4.96079	5.21056	2.41516
MAOB	0.0173224	0.0179776	0
RORA	0.152266	0.141512	0.0230294
DRD4	0.126202	0.253686	0.0533414
TGFBR3	0.694837	0.765957	0.254968
PLA2G10	0.0318829	0	0
HES2	0	0.0295715	0
ATP1B3	21.4659	23.0108	8.34759
NEDD4	4.11815	4.04539	1.05293
PIGB	0.466499	0.710703	0.180162
MAPK6	3.33122	4.48358	0.963028
GNB5	3.82374	4.52048	2.19737
RAB27A	2.74437	2.30869	0.966189
HDHD5	8.82926	8.88828	13.5946
UFD1	13.1235	12.7854	14.3101
LRP6	1.50668	1.47953	0.465273
GUCY2C	0	0.00785226	0
PHRF1	14.5557	14.5287	13.2707
ELP1	1.81828	1.53937	0.573281
NUCB2	0.930318	0.850387	0.293456
PFN2	34.912	34.7547	16.5899
PTPN3	2.4072	2.84725	0.869931
SPTB	0.658964	0.630431	0.610592
SLC44A1	2.78832	2.87412	0.896346
TMEM260	1.06434	1.19002	0.419544
SMG6	12.7626	12.4044	11.0401
EXOC5	3.10314	2.69753	0.930365
CLTCL1	3.16257	3.00926	1.68499
FGF22	0.0390026	0.00830548	0.168678
FSTL3	15.4113	15.8068	22.8882
DGCR2	22.3698	22.1093	28.2288
RNF126	10.2023	9.74086	10.8588
MNT	3.23593	3.42835	2.41136
ZXDC	1.40788	1.65808	1.29858
JMJD6	8.53092	7.78641	6.79574
POLB	2.433	2.62907	1.03651
WIPI1	10.4319	11.331	6.87438
GBA2	17.1534	16.4398	20.7702
NDST1	20.5761	20.6136	11.6991
ASNS	6.49718	7.25073	1.77372
AP3M2	2.53005	2.4368	1.12192
CNGB1	0.00926401	0.00729142	0.0295781
ST6GALNAC2	0.32812	0.175654	0.0899745
PABPC1	54.462	51.4863	22.1784
TESK2	2.11082	1.71702	0.940834
CFAP20	25.077	25.2306	11.5103
CSNK2A2	9.77565	10.1187	5.02755
PTPN21	3.59742	3.39767	1.68393
EIF2B3	7.22514	8.00949	4.63782
CAMK2A	0.0306271	0.0173096	0.0289312
TCOF1	7.79734	8.25614	5.41149
CDC42	4.54356	4.77597	1.57124
OSBPL3	2.33667	2.11068	0.557167
RAD18	2.37433	2.20019	0.72269
ATP2B1	6.02601	6.38057	1.97102
TRPM5	0.032383	0.0310125	0
NCK2	8.94251	7.97941	4.18997
MAP4K4	13.0412	13.2993	5.4081
MGAT4A	0.00989596	0.0246861	0
RPL31	45.2498	42.0689	32.2035
WDR1	132.644	135.139	146.039
SNX13	0.53653	0.493669	0.184258
ARHGAP10	1.87458	1.57465	0.725668
RPS6KA2	1.23261	1.16261	0.961744
ING3	0.693853	0.628633	0.248023
VASH1	5.13829	4.8684	5.75592
LMCD1	1.72719	1.90987	1.83595
BUD23	21.4724	20.391	31.3198
SEL1L	5.82052	5.90971	2.02235
TRIP13	29.3237	31.3927	14.1499
ATP6AP1	37.7059	35.6008	51.5289
TCF3	10.6475	10.3383	8.1432
TRIB2	0.739555	0.713734	0.373831
DAZAP1	9.22086	9.11155	7.51429
MBD3	37.0811	37.0815	66.3144
HLTF	2.58454	2.67866	0.592642
FAM50A	47.3467	50.0906	73.2355
FAM3A	9.97694	9.87935	15.7814
CPSF1	20.9286	21.4468	25.3006
MYO3B	0	0.0116181	0
CYBRD1	5.27028	4.84254	1.81369
PDCD2	9.95555	10.9648	5.86784
RDH11	17.6262	16.9538	7.2518
PRKACA	29.984	29.9382	27.5942
ADGRL1	2.39781	2.69484	2.1795
ACTN1	126.53	132.574	97.5489
ZFYVE26	6.46087	6.69444	3.30949
RPS6KA6	0.321738	0.475798	0.0830319
EPN2	3.00065	2.98638	1.47852
PTPN18	11.4384	11.5228	14.1032
LIMS2	3.78903	3.79711	5.75987
ASIC4	0	0.020304	0
SPEG	2.36729	2.03183	2.47354
LNX1	0.00668918	0.0835557	0.0170062
ALDH3A2	0.608063	0.760138	0.252231
TFRC	11.0801	10.9312	2.97307
SREBF1	9.12806	8.69677	10.8023
AFF4	6.60482	7.09189	2.25999
UBE2D1	1.71842	1.33733	0.68052
MPP5	2.95333	2.84379	0.897099
RHOBTB1	0.176206	0.168523	0.0324655
SMC1A	12.2359	13.1788	5.64153
HSD17B10	106.877	103.389	173.688
MARK2	11.4702	11.5522	8.3157
HMMR	4.90445	5.1781	1.04408
CHFR	0.0489645	0.0498327	0.0539756
TRHDE	1.16708	1.31621	0.493405
P4HA2	26.4566	27.1084	29.8403
NFATC3	1.38925	1.31328	0.317208
TRNT1	1.65724	1.63379	0.5724
ACADVL	57.8264	57.9199	92.2397
STK10	14.2826	14.6119	12.5653
FBXW11	10.3339	10.5593	3.96002
ACAP1	0.256973	0.129319	0.283139
CRMP1	14.6611	15.3039	12.7371
EVC	8.37694	8.09506	4.45259
DERL2	8.67429	9.49334	4.0311
SIDT1	0.0209594	0	0.0135797
NDE1	6.47002	7.43188	4.371
IRAG1	0.00708305	0	0.0041449
TMEM38A	2.40498	2.15821	2.63168
AP1M1	12.1423	12.1967	16.3918
PVR	28.616	30.3062	25.1217
XRCC1	42.006	40.6075	56.3342
SCARB1	10.0385	9.43219	10.1369
CYP2W1	0.0565267	0	0.0264396
MCM2	81.2317	86.0382	104.222
MOV10L1	0.057874	0.00733934	0
PANX2	5.24363	5.05104	7.66874
SELENOO	14.8489	15.266	26.9485
TP63	0.0303493	0.0907658	0.0147031
ALPK1	0.552858	0.558594	0.0876618
LLGL2	1.5733	1.80444	2.47804
PDE8A	1.18676	1.52936	0.458718
CLCN4	1.38053	1.60409	0.585554
NLE1	12.0308	11.4413	18.0804
SDHA	69.5286	71.8655	80.6303
SMARCE1	2.29489	2.457	0.64447
FNDC8	0.001465	0.072464	0.058082
GSDMB	0.351108	0.303338	0.168112
KDM5A	2.75741	3.0524	0.678575
ADAM11	1.74977	1.93743	2.70939
PPP2R3A	0.968627	0.868923	0.188654
FERMT2	4.1498	3.98851	1.19925
DHRS9	0	0.0104923	0
PTGS2	0.0508572	0.0953539	0.0431332
IGF2BP2	11.9783	12.7041	5.0201
MAP3K13	0.429482	0.403215	0.144396
ST6GAL1	0.0276721	0.0275698	0.0270238
VDAC1P1	4.21228	4.3864	1.70407
FRY	0.0580276	0.0783545	0.0354148
PICALM	19.9055	19.1798	6.04212
NSF	9.52168	9.3439	3.73451
GLI2	2.07445	2.06035	1.08759
CLASP1	3.41129	3.30043	1.46784
MRPS34	72.8502	72.8885	117.634
NOTCH3	1.23938	1.56466	1.39549
CLNS1A	13.6019	15.0498	5.37419
PPP2R2C	0.185349	0.228941	0.158522
TEAD2	8.47799	8.4982	12.7299
EED	4.33586	3.88838	1.31287
CDHR2	0.0315546	0.0337787	0.0292942
SNCB	0.261775	0.444549	0.341955
TSG101	5.33148	5.45186	2.15018
NCBP3	2.39455	2.22005	0.951046
ATP2A3	8.03328	7.54454	11.1989
CA12	0.110682	0.113016	0.101337
MGLL	12.2853	12.8614	7.75215
NTN4	6.10989	5.82654	2.22855
BCS1L	7.29948	7.48335	9.9629
NUAK1	4.2637	4.69662	1.97674
DPP8	2.04417	2.0769	0.623964
SLC24A1	1.11265	0.985304	0.405724
ZNF532	2.12855	2.19256	0.833485
SCARF1	1.42421	0.99121	0.859829
LMAN1	10.2703	10.1818	3.7227
HACD3	12.0282	12.2948	3.92192
ZZEF1	3.71416	3.68703	1.42361
ENO1	449.41	448.111	533.654
SLC12A1	0	0.00204168	0
MYDGF	94.6432	97.2266	144.346
ANO8	1.83503	1.43087	1.32519
TUBE1	0.706838	0.614817	0.45263
ARHGEF10L	2.68231	2.61172	3.28191
TXK	0.43554	0.414312	0.160957
KCNQ2	0.0151865	0	0
TACR2	0.110428	0.0835499	0.0473518
ACTR6	2.87325	2.14628	1.13849
TIPIN	1.52466	1.86124	0.79781
SRI	10.2257	10.5669	12.5892
EIF4G3	3.92034	4.01554	1.25714
NUP37	7.75549	6.90817	2.35647
SEMA3A	0.147582	0.153451	0.0584593
GTSE1	11.9138	10.6736	5.08434
SEMA3C	6.32837	7.06444	2.03881
TTC38	11.9012	11.4816	18.9355
ACAT1	4.08811	4.27983	1.28377
GRAMD4	1.81343	1.71545	1.14379
CELSR1	1.30906	1.31439	0.818727
ZNF638	1.35222	1.54041	0.439659
SLC25A40	1.67042	2.09702	0.653549
TIMM21	1.37208	1.35342	0.539338
ADD2	1.62546	2.00026	1.29661
RASAL2	0.798472	0.707314	0.250367
VPS9D1	9.36035	8.43078	15.8937
ZNF37A	0.572709	0.45747	0.263212
MARK3	2.78841	2.73797	1.13038
SLC25A3	79.2601	76.0339	89.7348
FNDC3B	2.88231	2.84912	1.09581
FOSL2	27.2456	28.3991	15.5392
CACNG5	0.004932	0	0
CACNG4	12.6748	12.9028	10.9752
FRYL	1.48965	1.38702	0.452418
TMEM131	2.90141	2.94257	1.15117
FSCN1	112.206	113.525	149.739
ACTB	1034.61	1039.46	1052.53
MOCOS	0.973426	0.876395	0.502257
PLD1	0.279275	0.313277	0.128493
ATP12A	0.0604012	0	0
WDR62	14.2344	14.3021	17.2035
DLG1	2.94819	2.86328	0.841739
RAB7A	17.5647	17.8778	7.96873
BCAP29	2.51927	1.6286	0.0259445
SEC31B	0.110927	0.208631	0.0992861
SART3	9.85489	9.99675	4.29223
TUBA3D	0.0569333	0.139942	0.0492898
PAX2	0.00855542	0.0346481	0
EXOSC7	11.8682	12.1181	15.3575
KIFAP3	1.37095	1.39469	0.563381
MKRN2	13.1012	14.6989	5.83095
MCM6	8.2561	8.27512	2.1098
REXO2	11.7827	12.6164	5.60252
RBM7	2.80715	2.21988	0.624936
RBMS2	7.85389	7.25608	3.85104
BAZ2A	13.5522	13.6351	6.38791
PTPN23	26.4122	28.1819	31.6405
MLH1	6.46213	6.7424	1.67734
UNG	67.0377	63.1311	45.2739
FMO4	0.0887036	0.240417	0.0810652
KLHL20	1.85219	1.62419	0.901115
SLC46A1	2.50021	2.15905	2.20601
PLXNA2	2.55414	2.43874	1.61344
SPAG5	19.8863	19.9487	6.04959
ANKRD13A	10.5946	12.0044	4.41958
TPD52	1.40323	1.4865	0.381187
ACACB	0.989091	1.15254	0.644171
TRAF4	16.4836	16.3525	24.4134
PAG1	0.0795824	0.142183	0.0496059
GPATCH1	1.58347	1.73874	0.693308
ICAM3	3.80701	2.35416	4.97811
NT5C2	2.99681	3.18761	1.07682
MCAM	45.6944	45.765	26.3174
GPC4	0	0	0.026599
MBNL3	0.0155129	0.00356253	0
CAMSAP3	0.379651	0.362209	0.398542
RAP1GAP	0.752273	1.00734	1.47748
XAB2	15.1158	15.2838	24.8506
ARHGEF1	17.6833	17.499	24.1205
STXBP2	11.1494	11.2894	17.3478
MAP2K7	6.41823	6.69934	6.11431
DGKD	2.97788	2.6521	1.94582
RARB	0.115844	0.304006	0.0098306
TOP2B	5.40822	5.95732	1.71494
TM9SF3	11.6123	12.8548	3.92372
NFKB2	48.8167	50.0882	65.1233
UBE2T	19.6731	19.8753	7.17792
PPP1R12B	0.381319	0.326084	0.111159
DNAJC10	1.01531	1.05237	0.328246
GTF3C1	15.4189	16.5059	10.2786
IL4R	12.7785	13.6316	14.4679
USP33	3.87345	3.59369	1.04695
PAK3	0.103321	0.0919947	0.062307
SNRPA	45.0101	41.8302	62.3079
EXOSC5	23.705	23.7081	36.5289
DYNC1I2	3.90637	3.91634	1.20839
LRCH4	7.88408	8.21272	10.0644
FAM76B	0.817461	0.695066	0.308583
SIRT6	7.77221	6.93347	11.5489
POLD3	6.8837	6.37755	2.0328
ACTN2	1.26823	1.13016	0.609951
CAPZB	8.41511	8.49919	6.95854
GPR137B	3.04298	3.35176	1.42624
NAALAD2	0.0579865	0.0756779	0
JADE1	1.91488	1.90976	0.671489
SLC25A43	1.4874	1.24724	0.591008
UBE2A	10.4953	9.8631	5.17311
FGFR1	14.6858	15.9687	8.86383
FKBP6	0.0161345	0.0140377	0.0219611
FBLN1	5.01758	5.3842	6.06189
CST7	0.178094	0.049782	0.040996
MAP2	0.00981604	0	0
PIAS2	0.244058	0.30937	0.124419
AMPH	0	0.047442	0
ARAF	44.4825	45.7103	69.1571
MCCC1	2.7758	2.47142	1.1391
LAMP3	0.0651342	0	0
NEBL	0.0183642	0.00706984	0
ACER3	3.20036	2.89318	0.847885
UBE2K	7.62662	8.30879	3.19512
PIK3C3	0.959034	1.0278	0.23784
N4BP2	0.68779	0.618446	0.157349
TIGAR	1.14904	1.18758	0.393257
TULP3	12.6653	12.3085	6.86168
SYNJ2	8.53034	9.16417	6.71973
PPP2R5C	2.4377	2.37749	0.811066
PMS2P1	1.91649	2.32981	2.09135
GNB1	40.4283	41.5124	24.6699
EDN1	1.52157	2.04876	0.393261
MLLT10	0.923578	0.884292	0.415743
ZCWPW1	0.894782	0.483624	0.383923
ADCYAP1R1	0.0216428	0.00545377	0.0295804
NRDC	8.16368	8.00399	2.61991
VDAC3	39.706	41.2201	19.1383
PCM1	1.95207	1.93277	0.858269
TNRC6C	1.1261	1.06858	0.461146
CBFA2T2	2.3383	2.29749	1.06858
ITCH	3.17823	2.84826	0.900202
PKD2L2	0.00434611	0.0121048	0.00792968
TP53INP2	19.4798	19.2941	13.4566
SDF4	47.4634	46.7802	58.2709
MYH7B	0.0834504	0.0431658	0.0307828
TP73	2.84621	3.09984	2.13779
TOLLIP	14.8798	14.3332	15.4445
UBE2D4	1.36501	1.31375	0.681986
THOC1	1.51114	1.55836	0.505601
FKBP7	0.368128	0.370828	0.0634907
OSBPL6	0.637017	0.696058	0.215364
SLC1A3	0.088547	0.0610356	0.0126032
XRCC5	19.71	20.8999	5.95016
LXN	0.814638	1.34378	0.316112
SP140	1.16528	1.30707	0.623217
MKNK1	2.70157	2.66458	1.96022
TNS1	5.43826	5.43498	2.68143
REXO1	10.7876	9.39702	12.7744
SAR1A	12.8653	12.8744	6.76091
CDC14A	0.877192	0.831486	0.302087
RAPGEF3	5.00217	4.69545	7.50063
CEACAM1	0.154784	0.0986452	0.173212
SENP1	4.51212	4.48609	1.16447
CIC	17.0189	18.1988	19.8836
LIPE	4.79686	4.59695	6.63562
FDFT1	42.7297	41.1373	44.5334
PAFAH1B3	59.3092	58.7752	100.736
OPHN1	2.21891	2.28495	0.763124
AFM	0	0.0233609	0
KIF22	38.6282	35.7784	58.5239
CARMIL1	0.263733	0.271058	0.0923358
PGM1	18.7193	19.304	17.2261
DDX1	6.33097	5.63352	1.58671
DNM2	21.8415	21.1618	26.8413
EPB41L2	8.40831	7.85381	3.04064
RIMS1	0.0037068	0	0
MOXD1	7.08962	7.00261	2.14637
STX7	1.53009	1.27268	0.441405
RABL2B	4.59675	4.95775	4.50779
KEAP1	26.9547	28.1157	32.6595
DDX43	0.0181411	0	0
PTPRH	4.69377	5.44245	5.99071
SLC35C2	13.312	12.8597	19.3433
CRYBG3	0.387228	0.398627	0.204919
RFX3	0.098648	0.0870006	0.0804232
RIF1	0.936972	1.13155	0.450554
RAB21	2.06832	1.86955	0.783075
SLC4A4	0.503556	0.462487	0.12746
SMARCA2	1.28466	1.37461	0.56968
SESN1	0.668299	0.618204	0.0708834
MID2	1.06611	1.03829	0.621774
DNAAF6	0	0.0236821	0
COL5A3	0.453957	0.34199	0.420179
SRCAP	11.4319	10.681	3.14927
PUM3	2.78558	2.44503	0.457586
CHRNA3	0.0330514	0.049496	0.016933
KCNN2	0.0178292	0.016925	0.0180012
CNOT4	1.75186	1.81699	0.762445
PSEN1	4.45815	5.02173	1.36171
CPOX	5.24189	6.04408	2.27451
CLDND1	3.24869	3.63074	1.1823
MOK	3.78568	4.46834	2.9897
HSP90AA1	42.6654	44.3814	10.5839
RBL1	3.64119	3.74179	1.01121
DLGAP4	13.7296	15.1834	11.3894
IGSF9B	0.201867	0.223611	0.134412
CFHR2	0	0.0241938	0
CROCCP3	0.213895	0.118674	0.0850811
NDC80	7.44048	6.79446	1.67301
AP4E1	1.313	1.42231	0.539878
RSBN1	0.91995	0.7846	0.277468
MAGI3	0.640583	0.577147	0.126665
CXCL2	15.2728	14.7143	6.51061
AFP	0.110294	0.0985615	0.0824728
COL4A4	0.0112636	0.0174009	0
TCF7	0.813434	0.774792	0.504171
OSTM1	4.7701	3.9841	1.5956
IMPG2	0.016654	0.0315	0
PCNP	17.6554	17.515	6.33846
EXD2	4.6361	4.71821	1.93606
ARG2	13.5324	13.2217	9.05126
CACNA1S	0.0524604	0.0404801	0.0705255
UBA5	1.11316	1.26187	0.492708
STK17B	3.10828	3.75239	1.11325
CDC14B	2.21681	2.30399	0.750075
ZNF510	1.99819	2.08668	0.691866
ZNF506	0.00264106	0.0289742	0.00419513
JMJD4	6.0817	6.86215	11.6093
DUSP12	9.93735	9.50604	3.0892
AACS	6.90491	6.92747	6.05179
DELE1	11.6906	11.8861	9.72321
CADPS2	0	0.0156515	0
PCDHB4	0.354939	0.236316	0.195486
PCDHA6	0	0	0.0178588
PCDHGA2	0.00811588	0.0278124	0
HSPB11	5.17655	4.44216	1.56183
PHLPP1	2.76126	2.75006	1.10641
ATP8B1	3.47214	3.58772	0.913019
IL12RB2	0.0110412	0.0241145	0
SMARCD3	3.32829	2.45208	4.59723
WDR70	3.9728	4.09895	1.41278
FYB1	0.0107091	0.0435768	0.00583471
MPP4	2.389	3.10914	1.80128
STRADB	7.55192	8.45173	2.85292
BZW1	23.3293	22.9175	6.80552
PGR	0.00313924	0	0
C1QTNF3	0.224224	0.197458	0.0155285
ME2	0.808467	0.709166	0.295333
C5orf22	4.68158	4.22143	1.37254
CCNT2	0.729596	0.633031	0.211138
FAM135A	0.37564	0.394965	0.199954
EPB41L3	0.154182	0.121238	0.0930801
COBLL1	0.0161308	0.0163671	0
DLG3	2.75241	2.86356	0.898927
KCNK2	0.441576	0.419309	0.421853
SERTAD4	0.478276	0.394137	0.0396777
TRAF5	0.39668	0.460473	0.128189
MRPL22	6.38316	6.38114	4.40614
GEMIN5	2.96369	3.24687	1.30701
OPRK1	0.0178825	0	0
NFE2L1	95.7735	102.628	71.793
GSK3B	3.88795	3.94999	1.68204
ITGB5	10.4147	10.8914	10.027
ERC1	4.56589	4.41118	1.68309
XPO1	10.5391	9.96793	3.27181
RNF13	2.20366	1.83801	0.68821
TRPM3	0.0086493	0.000161905	0
PALB2	1.53995	1.47908	0.486954
DOP1A	0.469408	0.403988	0.0648281
LYRM2	3.40044	3.1131	1.01413
BCKDHB	2.29164	2.24308	0.984861
KAT6A	1.60836	1.63679	0.60698
TUT7	1.68632	1.70234	0.607939
ULK2	0.673476	0.768624	0.264236
TNPO1	6.90491	7.46396	2.00677
PLOD1	60.3069	60.9701	87.1222
P2RX5	7.22009	6.08233	7.62692
ITGAE	5.51294	5.00972	5.82272
DIS3	1.11961	1.07395	0.211549
PIBF1	0.445888	0.426482	0.211941
TDRD3	0.39969	0.452721	0.0841173
NUFIP1	1.85277	1.8299	0.652105
PDS5B	1.90546	1.98959	0.495168
OXCT1	11.1407	11.6966	4.09178
RRAGB	1.89724	2.11441	0.630164
CYLD	2.18587	2.09716	0.74296
SLC27A5	0.064017	0.101527	0.171597
ZNF324	5.94096	5.79886	8.02193
ZNF671	1.59762	2.19327	1.00761
ZNF416	3.74864	4.20479	2.12427
ZNF586	0.609957	0.970022	0.333854
ZNF446	4.06619	3.68734	5.56919
ZNF264	0.829638	0.857014	0.494057
RPS5	239.556	233.291	439.052
FAT1	10.2465	9.87717	4.52002
YTHDC1	4.14068	3.42091	1.07273
CHMP2B	6.20993	5.94711	1.80336
SMAP2	11.5335	10.8201	7.40155
PPIE	9.51206	9.57699	14.2601
ZMPSTE24	5.92444	5.18174	1.76896
STARD7	51.2678	52.5032	14.4259
NOA1	5.56105	5.44335	2.22415
REST	2.04861	2.05515	0.682732
SSH1	5.24096	5.19388	2.02438
GSTP1	390.762	390.704	703.88
APLP2	34.3032	35.8614	15.074
FAM234B	3.53788	3.29726	1.80972
WBP11	20.0165	18.7266	8.1619
EIF3I	196.491	204.179	272.319
NKAIN1	0.0393062	0.0813997	0.138417
COL16A1	1.05081	1.19246	1.36316
TXLNA	30.15	32.6999	23.9827
APOB	0.0253898	0.049514	0.0313904
NCOA1	1.8677	1.80813	0.566335
AGBL5	21.5629	21.7383	21.3416
EFR3B	0.479665	0.508738	0.311531
KIF3C	14.2204	16.5054	12.7932
RAB10	17.3876	16.581	5.18072
GCKR	0	0	0.0560652
HADHA	42.5501	46.9663	20.3389
MAPRE3	4.76033	5.95565	4.62575
CAD	28.3931	26.428	30.1699
CD59	43.6346	41.5304	33.775
CD82	72.1839	76.896	107.974
BCORL1	2.34667	2.86278	1.84317
ATRX	0.00191582	0	0
AK6	4.03957	4.7957	1.87519
MYNN	0.69894	0.879035	0.252953
MECOM	0.25821	0.246048	0.0404824
SCAMP1	4.0321	3.96877	1.30225
PREP	6.55789	6.81068	3.01442
HACE1	0.724387	0.812495	0.119853
SEH1L	3.2774	3.56505	1.019
WDR47	1.49005	1.4069	0.356578
WDFY1	6.86928	8.36846	2.62728
OVGP1	0.0875898	0.151386	0.0871169
SLC25A24	6.72424	6.40543	2.31621
MAP3K4	1.71395	1.83709	0.576016
PILRA	0.2255	0.0251652	0.0595239
IGSF9	0	0.0200761	0.0828046
ZNF213	3.67873	4.02667	6.27722
AKR1B1	98.0242	94.3242	169.923
CPNE3	3.9792	4.00901	1.44489
RRN3	3.49014	3.62882	1.06897
CTTN	37.7015	38.3659	19.6034
WNT11	0.624797	0.661701	1.47104
MTIF2	3.15201	3.12708	0.705344
DDHD2	1.62413	1.857	0.604981
TTC39A	0.0372812	0.0362785	0.0066606
EPS15	2.35476	2.27487	0.863304
ORC1	7.78912	7.85026	3.84997
MGST2	2.83465	1.94229	2.91488
CHERP	9.74835	10.3134	6.74583
ATG16L1	7.58114	7.68888	4.34502
USP40	2.93503	3.00534	0.997416
POMGNT1	25.3224	23.6752	41.4362
RAD54L	7.27949	7.23359	3.90337
MAST2	19.7558	19.3557	18.1191
DNAJA1	26.4284	26.469	8.92063
B4GALT1	12.5414	13.8015	5.88144
CHMP5	14.3819	14.2854	4.84555
NFX1	1.34283	2.06533	0.676747
AQP6	0.097696	0.028873	0
DIMT1	3.11444	3.11529	1.19054
IPO11	3.25944	2.87233	0.807639
EIF2AK1	12.0917	12.4316	5.36258
EPDR1	6.17165	5.85279	3.24756
SEPHS1	16.8123	16.5903	15.0312
MRPL28	35.156	33.0601	66.65
ITPKC	7.34727	6.89849	10.3855
FAT2	0.0360376	0.0206527	0.00983497
RBM22	8.57043	8.97172	4.48208
TMED2	32.1572	32.1546	10.9772
ERO1B	0.503948	0.387586	0.059922
ZFAND6	5.24922	5.82057	1.58339
HSD17B2	0	0.0165546	0.0125454
TXLNG	2.24759	2.1079	0.653513
LAT2	0.731581	0.708504	0.931467
HUWE1	27.9484	27.9418	13.9911
ZW10	5.04746	5.6426	1.23068
ALG9	3.49166	3.35148	1.64672
MYBPC2	0.0424214	0	0
ACOX3	8.27133	7.92517	8.78409
MTMR2	1.2197	1.39208	0.298002
PPP1R15A	137.023	137.722	157.813
HSD17B14	10.3322	9.52615	18.0894
TRIP6	44.9806	43.4181	62.6548
ACHE	0.590042	0.762867	1.34196
FTL	5401.1	5297.55	8707.16
SRRT	35.2684	36.0619	31.4157
BAX	69.8572	69.1123	109.735
NLK	2.84113	2.75455	1.05386
PIGS	27.0922	26.7013	29.3485
ADAMTS2	0.145144	0.186166	0.157658
ATXN7L3	31.3993	31.7816	29.2363
PGS1	8.09609	8.5616	8.95155
PSMC5	82.6419	83.3778	80.7105
UIMC1	3.89873	4.06853	1.5497
CETP	0.0628791	0.0152428	0.0172462
MMP2	4.36044	4.96701	3.41636
LPCAT2	0.00571864	0	0
GNAO1	3.09136	3.3799	2.66827
OGFOD1	4.35832	4.61979	1.70827
SH3BP2	3.95563	4.26258	4.31872
NOP14	9.91806	10.5859	5.96817
ADD1	21.5191	23.964	14.1
L2HGDH	1.72567	2.19552	0.789297
TXNDC16	1.08627	0.943766	0.412933
RTRAF	7.26259	8.27634	2.07701
NID2	1.94818	1.94302	0.977463
GMCL1	1.89189	1.81523	0.656363
SF3B2	42.2408	46.0387	34.0044
KLHL42	6.08589	5.59743	3.85884
GNAS	73.8966	74.9717	53.9385
DNM1L	4.64715	4.79482	1.62803
PTHLH	0.70021	0.911682	0.693992
ERGIC2	2.76977	3.14281	0.891383
TFAP2C	0.0726973	0.0275338	0
AURKA	31.6624	34.3518	10.8295
CASS4	0.0200753	0.0105145	0
PIR	0.855228	0.579705	0.342197
AAMDC	11.6075	11.7714	16.9341
RFX2	1.02641	1.06085	0.93459
METTL2A	5.30899	5.75314	3.56505
SULT2B1	0.102896	0.0668153	0.252725
ALG6	0.492866	0.335149	0.0794145
CNOT3	11.5527	11.784	9.25582
GP6	0	0.0197181	0
PTPN4	0.318899	0.260162	0.0728012
DDX18	3.2707	3.16691	0.723354
KHSRP	39.169	43.6765	32.6621
GNA11	23.9254	25.1923	17.6104
ASAP3	7.94816	7.78096	8.47599
EDEM2	28.724	27.5788	35.0355
DNMT3B	1.61156	1.50097	0.675554
REM1	0.127565	0.130045	0.059568
TPX2	48.9138	48.7294	18.3283
FER1L4	0.110068	0.0456749	0.0475998
PDRG1	47.7326	49.099	63.056
EPB41L1	6.83519	6.4121	3.46051
DOCK9	1.81204	1.74694	0.650024
ANKRD10	6.19625	5.93551	3.15166
TGDS	1.26461	1.09767	0.336604
DOCK3	0.173054	0.218335	0.100226
C3orf18	11.62	10.1923	16.4653
COQ9	13.4158	13.4584	16.9968
TMEM40	6.91533	6.64787	5.00111
KIF9	0.453608	0.55812	0.336289
ARHGAP28	0.134808	0.122098	0.0677845
CRLS1	3.48337	3.46311	1.25048
PPP1R13B	1.5888	1.31227	0.595524
ATRN	7.00692	7.14138	2.47238
SMOX	29.6228	31.679	48.3939
SIGLEC1	0	0.0100919	0
FKBP1A	124.273	126.846	62.6539
NSFL1C	23.6055	24.4895	21.4367
SLC4A11	4.53892	4.23097	5.03512
C20orf194	2.72635	2.85583	1.11155
ZNF343	1.12667	1.46187	0.55086
EBF4	10.2105	7.57636	14.3127
CPXM1	0.862584	0.668288	0.971719
MAVS	17.6386	18.4282	9.26551
LZTS3	9.48242	9.22419	9.619
XRN2	24.5465	23.5066	8.34872
KIZ	0.60633	0.397583	0.148416
DYNLL1	53.8232	49.5005	40.161
TESC	0.0539756	0.0236799	0.0203067
SNX5	5.16044	5.4324	1.75446
RPL6	65.2894	71.5157	18.7966
SIRPG	0.0241633	0	0
MAPKAPK5	1.88009	1.79661	0.839712
P2RX7	1.67041	1.61284	0.482098
ESF1	1.84788	1.87574	0.412563
RBBP9	5.47809	5.35334	1.74608
ANAPC5	8.7689	9.52361	4.77137
SLC23A2	6.1237	6.18285	2.69947
SLC8B1	16.1049	15.5798	22.1329
TMEM230	23.1227	21.8164	7.71306
DZANK1	0.330322	0.531883	0.115054
KDM2B	3.83258	4.12653	2.10626
LHX5	0.0264108	0.0102183	0.0179488
TASP1	0.993931	1.61112	0.518871
OAS1	0.959142	0.656105	0.67427
GCN1	37.9013	39.7489	35.9844
RPLP0	752.364	745.752	1175.6
PXN	88.1483	83.7978	88.5745
SIRT4	0.706933	1.22504	1.88227
KIF16B	0.75907	0.5582	0.172677
TRMT6	4.32508	3.86438	1.1188
CHGB	0.00835486	0.0599256	0.0462969
PEBP1	188.227	197.128	147.838
TBX5	0.0191965	0	0
BRAP	3.1591	2.99736	1.16827
ERP29	68.9791	72.4584	95.3342
FUS	79.8565	77.72	72.8841
IGBP1	43.0162	42.6714	21.3413
FXYD5	56.5565	58.4305	92.6124
ZNF302	1.39057	1.21074	0.497833
GRAMD1A	9.18658	9.55828	14.0896
CDIP1	8.71767	8.82489	13.5279
CMTM1	0.953112	0.823125	0.439043
KCNH4	0.066774	0.02205	0.056981
GANAB	452.557	448.501	550.18
GMIP	4.56333	4.8319	5.93035
RBM41	0.541062	0.449901	0.126063
BIRC5	61.9749	63.6742	59.4087
LAG3	0.867027	0.389133	0.360212
MLF2	125.544	119.325	188.716
OTUB2	0.585135	0.752797	0.573813
DDX24	10.5391	10.6436	4.24906
ZBTB25	0.895409	0.819416	0.681066
NECAP1	2.86306	2.7223	0.941791
ARHGAP4	0.0646879	0.0538948	0.0421019
ANKRD24	0.0564945	0.0154705	0.0743865
DHX32	3.20954	3.67258	1.11156
RCOR1	3.81585	3.51913	1.39664
GPATCH2L	1.06104	1.06351	0.41847
LTBP4	14.6584	15.2201	18.5808
BLVRB	37.173	34.1501	60.4742
SLC9A1	16.3578	17.4546	13.1803
SPTLC1	8.73031	9.01014	3.03879
PAPOLA	4.03709	4.20062	1.2669
CCNK	3.61483	3.18729	1.41025
PCBP4	22.2022	20.8285	35.7752
MRPS33	4.73251	3.83607	2.9524
NDUFB2	22.0158	21.7023	36.5723
NUDC	65.6273	67.9673	71.6196
MAEA	5.5782	5.35747	3.81189
ICAM1	90.7455	93.5505	100.032
STRN4	30.3737	31.0264	46.6671
IRAK3	0.122041	0.211954	0.0637537
LYZ	0.0251606	0.0287369	0.156875
MUL1	37.6153	37.1772	56.4634
TFAP4	1.03713	0.912826	0.984476
PDCD7	7.60093	7.87955	4.76705
SPG21	30.8499	28.8732	20.7128
DNAJB11	6.80265	6.91508	2.93327
P3H2	2.83462	2.98982	1.14556
THPO	0.0676609	0.0233397	0.119828
CHRD	0.890609	0.504245	0.924617
FLT3LG	2.39202	2.92475	3.51396
RAB11FIP3	9.26017	9.11463	10.46
GNPTG	5.92247	5.93583	4.74598
ZNF268	0.543579	0.593629	0.320215
GOLGA3	8.82674	9.45634	4.27073
PABPC4	8.79748	8.69885	3.906
CD209	0.0247131	0.0316049	0.0336868
CERS4	4.55679	4.3894	7.75967
MCOLN1	6.97095	8.38036	8.6899
USP48	1.74755	1.80847	0.592504
EFNB1	8.27857	6.75422	8.29799
PDPR	12.8662	12.9805	5.40035
AARS1	32.7251	34.4515	32.5227
GLG1	16.6602	17.511	8.1204
KIF4A	16.4505	15.2561	6.11404
TNRC6A	1.82209	1.59893	0.589839
PLEKHG2	6.18856	6.03256	6.44418
DLL3	1.049	0.773685	1.88535
NAT14	44.7958	45.0604	75.1596
PITPNM2	3.51293	3.40909	3.4206
EXOC1	2.47972	2.78764	0.786782
RBM27	2.11232	2.13148	0.688018
POU4F3	0.021181	0.020698	0.02135
OSBPL8	4.0061	3.82762	1.29643
DTX2	5.76327	6.92195	8.52128
NLRC4	0.0124655	0.0112842	0
PUS7	2.17546	1.65958	0.582455
LAMB4	0	0.00797369	0
NRCAM	0.0123169	0	0
LAMB1	15.7715	16.8189	7.35269
SLC26A4	0.0288558	0	0
DLD	5.99354	5.99698	1.46932
WDR7	0.774979	0.87428	0.290207
TXNL1	3.58769	2.95521	1.40685
ABCC6	0.201764	0.11243	0.142256
CMTM6	16.9939	17.0924	5.64967
ITGA6	7.1766	7.09385	2.21206
RAPGEF4	0.0142823	0.0135051	0
MAP3K20	3.09488	3.63707	1.00857
FH	11.7029	12.3672	4.99676
SEL1L3	1.3735	1.05959	0.44231
TF	0.0114012	0.0188754	0.0105542
CDV3	17.1259	15.886	5.99647
MYO15A	0.0127111	0.00264715	0.00512886
ALKBH5	55.1219	54.9671	47.206
APOH	0.0458934	0.0330315	0
NLRP1	3.18089	3.3001	2.09325
PITPNM3	0.585759	0.553936	0.299633
SPAG7	27.1595	25.2896	34.0694
ORC6	7.01159	7.39264	3.06717
ZFHX4	0.739162	0.830873	0.282387
ZC3HC1	15.9849	14.481	13.8454
RGS17	0.358664	0.345348	0.080078
ANGPT2	0.0041756	0.0398372	0
TMEM101	34.9363	34.5372	53.1285
CD200	0.239626	0.691731	0.0288657
CCDC80	3.88426	4.33275	1.4416
CMA1	0	0.043522	0
PSME1	95.3547	97.2941	125.362
PPP2R3C	3.30928	3.00232	0.754038
HAUS4	26.0382	24.3314	33.9519
JPH4	0.465109	0.465145	0.377638
MYH7	0	0.006187	0
CEBPE	0	0.034297	0
SLC7A8	0.28784	0.249844	0.316771
OSGEP	7.61113	7.91047	10.7009
SLC22A17	12.0563	12.126	16.788
RNF31	1.83003	4.9194	7.03171
SCFD1	2.43935	2.61221	0.723887
G2E3	0.970081	0.996232	0.314487
HECTD1	3.70485	3.85601	1.24209
HNRNPC	61.5391	62.7933	33.5166
RPGRIP1	0.0166629	0.0304082	0
SUPT16H	14.6902	16.1285	4.76784
TOX4	15.8255	15.6255	11.671
GEMIN2	1.50734	2.4633	0.388906
TGM1	0.248441	0.251424	0.23516
TINF2	31.4538	29.2442	34.4154
SEMA6A	0.0150027	0.0121027	0.005954
TRPM7	1.26839	1.31844	0.430893
TYRO3	11.7788	12.0545	18.2502
WDR76	6.96574	6.81158	1.78285
CAPN3	0.059776	0.0817866	0.0591083
SNAP23	3.7763	3.94899	1.70043
TBX15	0.0369502	0.010293	0
PHGDH	47.4091	45.7228	78.5219
COL9A3	0.0866162	0.00846071	0
EZR	179.327	194.898	123.531
MYL6	317.321	313.009	530.353
AGO1	2.54063	2.90248	1.00937
TEKT2	0	0	0.018552
CLSPN	2.43878	2.8118	0.736162
RFFL	2.43914	2.71682	1.61948
UNC13D	0.862522	0.679305	1.04379
MFSD11	6.55857	4.83798	3.57973
DPYSL2	11.9062	12.0152	4.58198
TGFB2	1.94667	2.02255	0.527849
GPATCH2	0.478841	0.42326	0.164555
NUP50	3.42268	3.37925	1.14872
CDC45	20.3709	19.8266	19.8262
COMT	18.3451	18.6716	21.1178
ADA2	0.0426439	0	0
AC016026	3.88512	6.34448	2.48292
ECHDC1	3.06574	3.274	0.934977
LRRFIP2	4.27649	4.08038	1.55838
SEC22C	6.35138	6.63004	4.38352
XYLB	1.07716	1.30667	1.37726
HDAC6	8.41504	8.0379	7.49607
KRT31	0	0	0.071509
CDC6	11.0282	12.3001	3.68697
UPRT	1.86226	2.21682	0.903261
CDC23	7.32649	6.65514	2.03344
AAAS	19.1847	19.212	28.1231
CBX5	7.51272	7.93961	2.34657
SUCO	2.09511	2.23797	0.665835
MSH2	1.75888	1.71398	0.503584
MAP3K1	1.0265	1.06621	0.29218
DHPS	9.34389	6.68597	12.9659
HOOK2	2.65008	2.53783	3.07397
ARCN1	24.8156	23.7001	8.83793
EPB41L4B	0.711932	0.783601	0.382546
TMEM38B	3.17405	2.98271	1.01472
PSMD5	5.80912	5.68645	1.89752
PTGS1	0.0769565	0.110917	0.0816522
NUP188	25.1923	26.1768	12.0752
CRAT	28.1728	26.3453	42.4829
SH2D3C	0.168272	0.160187	0.106392
NANS	33.9966	36.0285	48.7602
TBC1D2	46.5338	43.8588	60.4958
WHRN	1.42861	1.32854	1.52528
CWF19L1	10.185	11.662	3.87875
SEMA4G	0.174694	0.150967	0.0160848
BTAF1	2.79225	2.75633	0.542547
IKZF5	1.23095	1.7175	0.613309
TLL2	0	0.025018	0
CYP26A1	0.0124732	0	0
SORBS1	0.43534	0.4808	0.150622
BAMBI	2.58056	2.6654	1.98981
IL11	62.2643	60.9934	51.3132
WAC	2.53524	2.49502	0.878823
CREM	1.08408	0.970446	0.465885
NUBP2	19.0238	18.2147	39.3696
SMIM24	0.23604	0.125354	0
HIVEP1	1.29706	1.1637	0.425627
TREM2	0	0	0.0387499
FKBP5	2.67118	2.3268	0.881762
SRPK1	6.70879	6.71286	2.21362
BRPF3	13.6053	13.5415	7.73738
MRPS18A	56.8036	56.9507	99.9475
TMEM14A	23.8183	22.2896	8.43319
EFHC1	0.43927	0.371941	0.135784
HSP90AB1	254.963	258.01	125.069
CDC5L	5.50207	5.38697	1.11506
ITPR3	23.6157	22.793	18.2254
ZNF184	0.465708	0.627302	0.160965
DSP	1.35965	1.21685	0.476043
SIRT1	2.59718	2.6101	0.848727
HNRNPH3	11.5524	11.6612	3.85212
IFT74	0.400064	0.532342	0.0736031
JAK2	0.674813	0.698064	0.185463
IL12RB1	0.419534	0.334906	0.766974
ABL1	17.2286	17.6732	13.0274
ACOT7	46.2968	43.531	70.706
SH3GLB1	4.89368	5.47526	1.76283
CDC7	2.82932	2.38233	0.843245
SYDE2	0.224972	0.140931	0.0255191
PCSK5	0.0329798	0.0524722	0.0480394
SCD	87.9618	91.0327	34.3218
TMED1	38.3846	33.8483	72.2451
ABLIM1	0.743991	0.570612	0.15574
ERMP1	1.38868	1.22668	0.634895
RAB18	4.03644	4.14705	1.21086
NRP1	8.75451	8.22707	4.46493
HSD17B7P2	0.933799	1.33188	0.497437
PRTFDC1	6.59161	6.0281	2.03895
TSPAN15	8.61329	8.5857	10.2799
MACROH2A2	12.7559	14.6428	10.4219
WASHC2A	10.023	10.4183	3.89436
MAST3	2.9071	3.00574	2.79826
MZF1	2.31377	2.58447	2.85222
OCEL1	7.53973	6.92967	10.4871
MYO9B	20.6785	21.4243	15.5522
KCNK6	3.91792	3.61222	2.69127
CATSPERG	0.0228033	0.0167175	0.0587373
PSMD8	104.651	108.846	154.643
FBXL19	16.3657	15.626	22.3453
STX1B	3.94925	4.16397	4.27032
HSD3B7	2.1567	2.20065	3.60885
SETD1A	15.2694	16.0949	13.4383
BCL7C	18.798	18.0665	33.7139
MAGEB2	0.134734	0.033166	0.06842
EFNA2	0.045001	0	0
CIRBP	19.1324	19.1692	21.5482
ATP5F1D	32.4649	32.4242	54.1634
CBARP	2.92941	2.67272	3.88146
PRKY	0.344256	0.364435	0.161512
IGFALS	0.0966916	0.053073	0.160196
HNRNPM	22.2756	24.0818	11.632
MARCHF2	8.11094	8.01132	17.911
NDUFB7	133.853	120.478	253.228
TECR	32.4906	31.329	51.7785
TIMM13	23.4259	22.2455	41.9411
CDC34	33.9307	32.083	57.9761
MTAP	1.61642	1.85659	0.81929
MISP	0.195799	0.200999	0.287682
CEP170B	18.1779	17.3239	25.9313
POLR2E	52.117	52.8304	87.3212
POLRMT	11.3973	10.657	19.087
HCN2	6.39684	5.40843	10.3257
CDHR5	0.0344622	0.0366958	0
IZUMO4	0.156264	0.180095	0.428042
RASSF7	15.1249	12.9922	26.6274
GADD45B	19.2679	19.7038	23.1498
PALM	3.26726	2.97164	4.71602
IGF2-AS	1.04396	1.39257	1.36275
MKNK2	13.8408	13.5629	12.6324
ARVCF	1.69421	1.36518	1.8659
TRMT2A	6.66191	6.05787	10.8336
RANBP1	22.8871	24.6575	20.182
ZDHHC8	6.98089	7.26788	9.4086
KLHL22	8.13151	7.69394	13.0296
MED15	8.84107	8.76981	7.0301
SERPIND1	0.99712	1.00077	0.792505
SNAP29	4.82633	4.89829	1.88847
CRKL	11.1414	11.727	3.8586
LZTR1	8.17671	7.84515	12.1697
MMP11	0.230868	0.275105	0.634971
CECR2	0	0.00701479	0
SMARCB1	7.43897	7.10806	9.4346
P2RX6	1.17086	0.992121	1.42984
DERL3	0.3003	0.360297	0.502404
SLC7A4	0	0.0483997	0
BCL2L13	4.66433	4.98283	2.53396
DDTL	4.27968	5.76146	7.61207
DDT	28.3978	27.4299	43.801
GSTT2	2.41927	2.36343	2.72557
OSM	0	0.0250814	0
CABIN1	9.19104	10.1316	9.96157
TBC1D10A	4.88574	4.72393	7.62478
SUSD2	0.0396	0.0468479	0.0893722
SF3A1	22.6163	23.8313	20.0422
RNF215	2.23928	2.15383	3.7139
SEC14L2	5.43282	5.5594	6.38333
SPECC1L	4.84582	5.28848	1.5922
PPIL2	7.91559	8.78544	6.26664
UPB1	0.0240602	0.00618726	0
YPEL1	0.589423	0.507926	0.392579
SNRPD3	14.7415	13.1498	8.55406
PES1	28.6902	28.7378	35.2657
MAPK1	10.765	12.9472	4.0241
GGT1	0.90073	2.30681	6.53696
PRODH	0.00666396	0.00432052	0.0392565
PPM1F	11.4932	10.1167	14.2288
SLC35E4	3.55556	3.39363	5.38029
TOP3B	2.76133	3.35338	2.80094
CRYBB3	0.023761	0	0
CYTH4	0.231008	0.192049	0.368512
ESS2	6.70123	7.40589	10.9171
CRYBB2P1	1.68611	1.51522	1.42178
MFNG	0.0476565	0.0433279	0
CARD10	12.7321	12.3159	18.7648
LRP5L	0.377645	0.240098	0.0894269
SLC25A1	114.798	111.173	189.91
GRK3	0.862541	0.764044	0.218335
LGALS2	0.203239	0.478157	0.371845
GGA1	4.21815	4.22065	5.21686
HIRA	10.7813	11.7381	7.45281
SH3BP1	7.14518	7.03485	9.17167
LGALS1	1328.9	1270.15	2430.51
HPS4	2.24352	2.16034	1.06071
PIK3IP1	1.04016	1.8079	1.56917
SRRD	6.30972	6.2351	6.01801
PATZ1	10.3412	11.3019	10.5097
TRIOBP	15.2977	14.5712	16.7689
TFIP11	13.1219	13.3537	8.50421
GCAT	10.856	11.3952	17.3941
GGTLC2	0	0	0.387533
CRYBB1	0	0.10076	0
ANKRD54	7.73084	8.29536	12.1091
EIF3L	36.818	40.4287	10.706
SNU13	52.2151	50.1341	66.6609
MICALL1	23.9561	23.1659	32.2382
POLR2F	6.06885	5.88977	9.79259
SOX10	0.013348	0	0
CCDC134	5.56594	5.43141	6.76915
DEPDC5	0.647214	0.552143	0.191573
PICK1	7.97495	8.52732	13.5185
TTC28	1.92209	1.69524	0.867137
SLC16A8	0.0633064	0	0
CENPM	28.0804	30.2334	47.6095
SEPTIN3	0.0062173	0	0
SLC5A1	0.0357326	0	0
SLC5A4	0.296084	0.238411	0.061706
KDELR3	9.86218	8.54926	4.49654
CYP2D6	0.144232	0.12641	0.191273
DDX17	10.745	11.098	3.65593
DMC1	0	0.0125714	0
TCF20	4.13991	4.46585	2.14365
HSCB	3.84415	3.74119	2.68353
CBY1	12.6284	12.2304	17.5474
TOMM22	37.2944	33.0985	51.8554
RSPH14	0.129835	0.230293	0.156253
XBP1	14.7712	16.2029	8.5865
RTCB	57.4984	58.0101	60.5892
JOSD1	18.3624	19.0087	10.4839
FBXO7	8.90518	8.96855	3.65935
GTPBP1	9.47937	9.41202	8.96817
POLDIP3	49.1012	49.2006	61.9491
RAB36	6.85892	6.89919	8.11313
TIMP3	28.3776	28.5714	16.732
PPP6R2	12.9058	11.8379	14.3646
SBF1	32.03	33.5761	53.7949
SUN2	46.1572	44.5254	61.8416
CYB5R3	66.3187	64.4627	88.253
DNAL4	5.43965	6.09365	7.86508
MIOX	0	0.0593522	0
LMF2	50.5618	50.2268	77.712
[truncated: 24,109 more rows]
